# Supplementary material for: catena-Poly[[bis­(2-hydr­oxy-2-phenyl­acetato-κ2 O 1,O 2)zinc(II)]-μ-1,2-di-4-pyridylethane-κ2 N:N′]
Source: Acta Crystallogr Sect E Struct Rep Online. 2009 Aug 8;65(Pt 9):m1045–6. doi: 10.1107/S1600536809030281 (PMC2969950; doi:10.1107/S1600536809030281)
Supplement: Supplementary file 1 [file e-65-m1045-sup1.cif]

##############################################################################
###                                                                        ###
###        Electronic paper (Acta Crystallographica Section E)             ###
###                                                                        ###
##############################################################################
#                                                                            #
# This CIF contains the data in a paper accepted for publication in Acta     #
# Crystallographica Section E. It conforms to the requirements of Notes      #
# for Authors for Section E, and has been peer reviewed under the auspices   #
# of the IUCr Commission on Journals.                                        #
#                                                                            #
# Full details of the Crystallographic Information File format               #
# are given in the paper "The Crystallographic Information File (CIF):       #
# a New Standard Archive File for Crystallography" by S. R. Hall, F. H.      #
# Allen and I. D. Brown [Acta Cryst. (1991), A47, 655-685].                  #
#                                                                            #
# The current version of the core CIF dictionary is obtainable from          #
# ftp://ftp.iucr.org/pub/cif_core.dic. The current version number is 2.4.    #
#                                                                            #
# Software is freely available for graphical display of the structure(s) in  #
# this CIF.  For information consult the CIF home page http://www.iucr.org/  #
# cif/home.html                                                              #
#                                                                            #
# This file may be used for bona fide research purposes within the           #
# scientific community so long as proper attribution is given to the journal # 
# article from which it was obtained.                                        #
#                                                                            #
##############################################################################
                                             
data_I
_audit_creation_method     SHELXTL
_chemical_name_systematic
;
<i>catena</i>-Poly[[bis(2-hydroxy-2-phenylacetato-
\k^2^<i>O</i>^1^,<i>O</i>^2^)zinc(II)]-
\m-1,2-di-4-pyridylethane-\k^2^<i>N</i>:<i>N</i>']
;
_chemical_name_common     ?
_chemical_formula_moiety     'C28 H26 N2 O6 Zn'
_chemical_formula_sum     'C28 H26 N2 O6 Zn'
_chemical_formula_iupac     '[Zn (C8 H6 O3)2 (C12 H12 N2)]'
_chemical_formula_weight     551.90
_chemical_melting_point     ?
_symmetry_cell_setting     Hexagonal
_symmetry_space_group_name_H-M     'P 61 2 2'
_symmetry_space_group_name_Hall     'P 61 2 (0 0 -1)'
loop_
    _symmetry_equiv_pos_as_xyz
    'x, y, z'
    '-y, x-y, z+1/3'
    '-x+y, -x, z+2/3'
    '-x, -y, z+1/2'
    'y, -x+y, z+5/6'
    'x-y, x, z+1/6'
    'y, x, -z+1/3'
    'x-y, -y, -z'
    '-x, -x+y, -z+2/3'
    '-y, -x, -z+5/6'
    '-x+y, y, -z+1/2'
    'x, x-y, -z+1/6'
_cell_length_a     11.1360(6)
_cell_length_b     11.1360(6)
_cell_length_c     33.110(3)
_cell_angle_alpha     90.0
_cell_angle_beta     90.0
_cell_angle_gamma     120.0
_cell_volume     3555.9(4)
_cell_formula_units_Z     6
_cell_measurement_reflns_used     1751
_cell_measurement_theta_min     2.20
_cell_measurement_theta_max     18.91
_cell_measurement_temperature     293(2)
_exptl_crystal_description     'rod'
_exptl_crystal_colour     'colorless'
_exptl_crystal_size_max     0.10
_exptl_crystal_size_mid     0.05
_exptl_crystal_size_min     0.05
_exptl_crystal_density_diffrn     1.546
_exptl_crystal_density_meas     ?
_exptl_crystal_density_method     'not measured'
_exptl_crystal_F_000     1716
_exptl_absorpt_coefficient_mu     1.085
_exptl_absorpt_correction_type     multi-scan
_exptl_absorpt_process_details     '(SADABS; Bruker, 1997)'
_exptl_absorpt_correction_T_min     0.933
_exptl_absorpt_correction_T_max     0.944
_exptl_special_details
;
;
_diffrn_ambient_temperature     293(2)
_diffrn_radiation_type     MoK\a
_diffrn_radiation_wavelength     0.71073
_diffrn_radiation_source     'fine-focus sealed tube'
_diffrn_radiation_monochromator     graphite
_diffrn_measurement_device_type     'Bruker SMART CCD'
_diffrn_measurement_method     '\f and \w'
_diffrn_detector_area_resol_mean     ?
_diffrn_reflns_number     17715
_diffrn_reflns_av_R_equivalents     0.0765
_diffrn_reflns_av_sigmaI/netI     0.0558
_diffrn_reflns_theta_min     2.11
_diffrn_reflns_theta_max     26.00
_diffrn_reflns_theta_full     26.00
_diffrn_measured_fraction_theta_max     1.000
_diffrn_measured_fraction_theta_full     1.000
_diffrn_reflns_limit_h_min     -13
_diffrn_reflns_limit_h_max     13
_diffrn_reflns_limit_k_min     -11
_diffrn_reflns_limit_k_max     13
_diffrn_reflns_limit_l_min     -40
_diffrn_reflns_limit_l_max     28
_diffrn_standards_number     ?
_diffrn_standards_interval_count     ?
_diffrn_standards_interval_time     ?
_diffrn_standards_decay_%     ?
_refine_special_details
;
Refinement of <i>F</i>^2^ against ALL reflections. The weighted <i>R</i>-factor
<i>wR</i> and goodness of fit <i>S</i> are based on <i>F</i>^2^, conventional
<i>R</i>-factors <i>R</i> are based on <i>F</i>, with <i>F</i> set to zero for
negative <i>F</i>^2^. The threshold expression of <i>F</i>^2^ >
\s(<i>F</i>^2^) is used only for calculating <i>R</i>-factors(gt) <i>etc</i>.
and is not relevant to the choice of reflections for refinement.
<i>R</i>-factors based on <i>F</i>^2^ are statistically about twice as large
as those based on <i>F</i>, and <i>R</i>- factors based on ALL data will be
even larger.
;
_reflns_number_total     2347
_reflns_number_gt     2045
_reflns_threshold_expression     I>2\s(I)
_refine_ls_structure_factor_coef     Fsqd
_refine_ls_matrix_type     full
_refine_ls_R_factor_all     0.0418
_refine_ls_R_factor_gt     0.0321
_refine_ls_wR_factor_gt     0.0660
_refine_ls_wR_factor_ref     0.0684
_refine_ls_goodness_of_fit_ref     1.043
_refine_ls_restrained_S_all     1.043
_refine_ls_number_reflns     2347
_refine_ls_number_parameters     168
_refine_ls_number_restraints     1
_refine_ls_hydrogen_treatment     constr
_refine_ls_weighting_scheme     calc
_refine_ls_weighting_details
          'calc w=1/[\s^2^(Fo^2^)+(0.016P)^2^+1.0575P] where P=(Fo^2^+2Fc^2^)/3'
_atom_sites_solution_hydrogens     geom
_atom_sites_solution_primary     direct
_atom_sites_solution_secondary     difmap
_refine_ls_shift/su_max     0.000
_refine_ls_shift/su_mean     0.000
_refine_diff_density_max     0.217
_refine_diff_density_min     -0.206
_refine_ls_extinction_method     none
_refine_ls_extinction_coef     ?
_refine_ls_abs_structure_details     'Flack (1983), 870 Friedel pairs'
_refine_ls_abs_structure_Flack     -0.002(16)
loop_
    _atom_type_symbol
    _atom_type_description
    _atom_type_scat_dispersion_real
    _atom_type_scat_dispersion_imag
    _atom_type_scat_source
    'C' 'C' 0.0033 0.0016
                         'International Tables Vol C Tables 4.2.6.8 and 6.1.1.4'
    'H' 'H' 0.0000 0.0000
                         'International Tables Vol C Tables 4.2.6.8 and 6.1.1.4'
    'N' 'N' 0.0061 0.0033
                         'International Tables Vol C Tables 4.2.6.8 and 6.1.1.4'
    'O' 'O' 0.0106 0.0060
                         'International Tables Vol C Tables 4.2.6.8 and 6.1.1.4'
    'Zn' 'Zn' 0.2839 1.4301
                         'International Tables Vol C Tables 4.2.6.8 and 6.1.1.4'
_computing_data_collection     'SMART (Bruker, 1997)'
_computing_cell_refinement     'SAINT (Bruker, 1997)'
_computing_data_reduction     'SAINT (Bruker, 1997)'
_computing_structure_solution     'SHELXS97 (Sheldrick, 2008)'
_computing_structure_refinement     'SHELXL97 (Sheldrick, 2008)'
_computing_molecular_graphics     'PLATON (Spek, 2009)'
_computing_publication_material     'SHELXL97 (Sheldrick, 2008)'
loop_
    _atom_site_type_symbol
    _atom_site_label
    _atom_site_fract_x
    _atom_site_fract_y
    _atom_site_fract_z
    _atom_site_U_iso_or_equiv
    _atom_site_adp_type
    _atom_site_calc_flag
    _atom_site_refinement_flags
    _atom_site_occupancy
    _atom_site_disorder_assembly
    _atom_site_disorder_group
    Zn Zn1 0.73603(4) 0.86802(2) 0.0833 0.01944(12) Uani d S 1 . .
    O O11 0.76202(18) 0.84579(18) 0.02239(5) 0.0216(4) Uani d . 1 . .
    O O12 0.89644(18) 0.82448(18) -0.02384(5) 0.0245(5) Uani d . 1 . .
    O O13 0.89365(17) 0.81243(17) 0.08319(5) 0.0233(4) Uani d D 1 . .
    H H13O 0.9568 0.8433 0.1013 0.035 Uiso d RD 1 . .
    N N21 0.5928(2) 0.9386(2) 0.07376(7) 0.0223(5) Uani d . 1 . .
    C C11 0.8619(3) 0.8302(2) 0.01183(8) 0.0191(6) Uani d . 1 . .
    C C12 0.9540(3) 0.8194(3) 0.04470(8) 0.0179(6) Uani d . 1 . .
    H H12 1.0448 0.9043 0.0438 0.022 Uiso calc R 1 . .
    C C13 0.9761(3) 0.6975(3) 0.03869(8) 0.0201(6) Uani d . 1 . .
    C C14 1.1078(3) 0.7159(3) 0.03588(9) 0.0284(7) Uani d . 1 . .
    H H14 1.1839 0.8052 0.0368 0.034 Uiso calc R 1 . .
    C C15 1.1293(4) 0.6038(4) 0.03167(10) 0.0394(8) Uani d . 1 . .
    H H15 1.2189 0.6185 0.0295 0.047 Uiso calc R 1 . .
    C C16 1.0181(4) 0.4716(4) 0.03078(10) 0.0423(9) Uani d . 1 . .
    H H16 1.0316 0.3960 0.0283 0.051 Uiso calc R 1 . .
    C C17 0.8862(4) 0.4520(3) 0.03359(9) 0.0382(8) Uani d . 1 . .
    H H17 0.8105 0.3624 0.0328 0.046 Uiso calc R 1 . .
    C C18 0.8639(3) 0.5636(3) 0.03754(8) 0.0280(6) Uani d . 1 . .
    H H18 0.7741 0.5486 0.0394 0.034 Uiso calc R 1 . .
    C C21 0.6235(3) 1.0429(3) 0.04786(9) 0.0310(8) Uani d . 1 . .
    H H21 0.7018 1.0742 0.0317 0.037 Uiso calc R 1 . .
    C C22 0.5445(3) 1.1057(3) 0.04412(10) 0.0357(8) Uani d . 1 . .
    H H22 0.5682 1.1757 0.0252 0.043 Uiso calc R 1 . .
    C C23 0.4294(3) 1.0642(3) 0.06862(10) 0.0289(7) Uani d . 1 . .
    C C24 0.4001(3) 0.9599(3) 0.09618(9) 0.0288(7) Uani d . 1 . .
    H H24 0.3251 0.9299 0.1136 0.035 Uiso calc R 1 . .
    C C25 0.4832(3) 0.9009(3) 0.09751(8) 0.0252(6) Uani d . 1 . .
    H H25 0.4613 0.8304 0.1161 0.030 Uiso calc R 1 . .
    C C26 0.3364(3) 1.1263(3) 0.06523(12) 0.0520(11) Uani d . 1 . .
    H H26A 0.2422 1.0517 0.0607 0.062 Uiso calc R 1 . .
    H H26B 0.3641 1.1857 0.0416 0.062 Uiso calc R 1 . .
loop_
    _atom_site_aniso_label
    _atom_site_aniso_U_11
    _atom_site_aniso_U_22
    _atom_site_aniso_U_33
    _atom_site_aniso_U_12
    _atom_site_aniso_U_13
    _atom_site_aniso_U_23
    Zn1 0.0209(2) 0.01972(17) 0.0181(2) 0.01044(12) 0.000 -0.00108(18)
    O11 0.0248(10) 0.0247(10) 0.0185(10) 0.0148(8) -0.0010(8) 0.0008(8)
    O12 0.0311(12) 0.0325(11) 0.0154(10) 0.0200(9) 0.0007(9) 0.0017(8)
    O13 0.0270(10) 0.0352(10) 0.0135(9) 0.0198(9) -0.0050(9) -0.0048(8)
    N21 0.0218(12) 0.0224(12) 0.0213(14) 0.0101(10) 0.0011(10) 0.0006(10)
    C11 0.0231(13) 0.0141(14) 0.0176(15) 0.0074(12) -0.0024(13) -0.0004(11)
    C12 0.0190(13) 0.0189(13) 0.0142(14) 0.0083(10) -0.0012(11) -0.0025(11)
    C13 0.0274(15) 0.0231(15) 0.0113(13) 0.0137(12) -0.0034(11) 0.0004(12)
    C14 0.0297(17) 0.0309(16) 0.0296(18) 0.0189(14) -0.0055(13) -0.0065(14)
    C15 0.048(2) 0.057(2) 0.0319(19) 0.040(2) -0.0055(17) -0.0054(17)
    C16 0.080(3) 0.049(2) 0.0260(18) 0.053(2) -0.0044(18) -0.0044(16)
    C17 0.062(2) 0.0242(17) 0.0226(17) 0.0172(17) -0.0001(16) -0.0020(14)
    C18 0.0350(16) 0.0237(16) 0.0215(15) 0.0117(14) -0.0015(14) -0.0003(13)
    C21 0.0241(16) 0.0359(18) 0.0286(18) 0.0118(14) 0.0005(13) 0.0089(14)
    C22 0.0329(18) 0.0310(18) 0.0393(19) 0.0131(16) -0.0083(15) 0.0094(14)
    C23 0.0298(17) 0.0265(15) 0.0344(19) 0.0172(14) -0.0179(14) -0.0153(14)
    C24 0.0275(17) 0.0359(18) 0.0293(17) 0.0206(14) 0.0010(13) -0.0039(14)
    C25 0.0306(16) 0.0239(16) 0.0219(15) 0.0143(12) 0.0033(13) 0.0018(12)
    C26 0.039(2) 0.0319(17) 0.093(3) 0.0242(16) -0.0356(19) -0.0234(19)
_geom_special_details
;
 All esds (except the esd in the dihedral angle between two l.s. planes)
 are estimated using the full covariance matrix.  The cell esds are taken
 into account individually in the estimation of esds in distances, angles
 and torsion angles; correlations between esds in cell parameters are only
 used when they are defined by crystal symmetry.  An approximate (isotropic)
 treatment of cell esds is used for estimating esds involving l.s. planes.
;
loop_
    _geom_bond_atom_site_label_1
    _geom_bond_atom_site_label_2
    _geom_bond_site_symmetry_2
    _geom_bond_distance
    _geom_bond_publ_flag
    Zn1 O11 . 2.0707(17) ?
    Zn1 O11 12_565 2.0707(17) ?
    Zn1 N21 . 2.125(2) ?
    Zn1 N21 12_565 2.125(2) ?
    Zn1 O13 12_565 2.1332(17) ?
    Zn1 O13 . 2.1332(17) ?
    O11 C11 . 1.258(3) ?
    O12 C11 . 1.254(3) ?
    O13 C12 . 1.425(3) ?
    O13 H13O . 0.8543 ?
    N21 C25 . 1.332(3) ?
    N21 C21 . 1.344(3) ?
    C11 C12 . 1.541(4) ?
    C12 C13 . 1.509(4) ?
    C12 H12 . 0.9800 ?
    C13 C14 . 1.379(4) ?
    C13 C18 . 1.387(4) ?
    C14 C15 . 1.390(4) ?
    C14 H14 . 0.9300 ?
    C15 C16 . 1.371(5) ?
    C15 H15 . 0.9300 ?
    C16 C17 . 1.376(5) ?
    C16 H16 . 0.9300 ?
    C17 C18 . 1.390(4) ?
    C17 H17 . 0.9300 ?
    C18 H18 . 0.9300 ?
    C21 C22 . 1.376(4) ?
    C21 H21 . 0.9300 ?
    C22 C23 . 1.386(4) ?
    C22 H22 . 0.9300 ?
    C23 C24 . 1.381(4) ?
    C23 C26 . 1.511(4) ?
    C24 C25 . 1.378(4) ?
    C24 H24 . 0.9300 ?
    C25 H25 . 0.9300 ?
    C26 C26 12_575 1.519(7) ?
    C26 H26A . 0.9700 ?
    C26 H26B . 0.9700 ?
loop_
    _geom_angle_atom_site_label_1
    _geom_angle_atom_site_label_2
    _geom_angle_atom_site_label_3
    _geom_angle_site_symmetry_1
    _geom_angle_site_symmetry_3
    _geom_angle
    _geom_angle_publ_flag
    O11 Zn1 O11 . 12_565 166.10(10) ?
    O11 Zn1 N21 . . 94.27(8) ?
    O11 Zn1 N21 12_565 . 94.75(8) ?
    O11 Zn1 N21 . 12_565 94.75(8) ?
    O11 Zn1 N21 12_565 12_565 94.27(8) ?
    N21 Zn1 N21 . 12_565 98.92(11) ?
    O11 Zn1 O13 . 12_565 92.80(7) ?
    O11 Zn1 O13 12_565 12_565 77.21(7) ?
    N21 Zn1 O13 . 12_565 86.60(7) ?
    N21 Zn1 O13 12_565 12_565 170.28(8) ?
    O11 Zn1 O13 . . 77.21(7) ?
    O11 Zn1 O13 12_565 . 92.80(7) ?
    N21 Zn1 O13 . . 170.28(8) ?
    N21 Zn1 O13 12_565 . 86.60(7) ?
    O13 Zn1 O13 12_565 . 89.11(9) ?
    C11 O11 Zn1 . . 118.26(16) ?
    C12 O13 Zn1 . . 114.85(15) ?
    C12 O13 H13O . . 109.5 ?
    Zn1 O13 H13O . . 120.8 ?
    C25 N21 C21 . . 116.5(2) ?
    C25 N21 Zn1 . . 122.35(18) ?
    C21 N21 Zn1 . . 120.11(19) ?
    O12 C11 O11 . . 125.7(3) ?
    O12 C11 C12 . . 115.4(2) ?
    O11 C11 C12 . . 118.9(2) ?
    O13 C12 C13 . . 110.7(2) ?
    O13 C12 C11 . . 108.8(2) ?
    C13 C12 C11 . . 113.0(2) ?
    O13 C12 H12 . . 108.1 ?
    C13 C12 H12 . . 108.1 ?
    C11 C12 H12 . . 108.1 ?
    C14 C13 C18 . . 118.5(3) ?
    C14 C13 C12 . . 121.0(3) ?
    C18 C13 C12 . . 120.4(2) ?
    C13 C14 C15 . . 121.4(3) ?
    C13 C14 H14 . . 119.3 ?
    C15 C14 H14 . . 119.3 ?
    C16 C15 C14 . . 119.8(3) ?
    C16 C15 H15 . . 120.1 ?
    C14 C15 H15 . . 120.1 ?
    C15 C16 C17 . . 119.3(3) ?
    C15 C16 H16 . . 120.4 ?
    C17 C16 H16 . . 120.4 ?
    C16 C17 C18 . . 121.2(3) ?
    C16 C17 H17 . . 119.4 ?
    C18 C17 H17 . . 119.4 ?
    C13 C18 C17 . . 119.8(3) ?
    C13 C18 H18 . . 120.1 ?
    C17 C18 H18 . . 120.1 ?
    N21 C21 C22 . . 123.1(3) ?
    N21 C21 H21 . . 118.5 ?
    C22 C21 H21 . . 118.5 ?
    C21 C22 C23 . . 119.8(3) ?
    C21 C22 H22 . . 120.1 ?
    C23 C22 H22 . . 120.1 ?
    C24 C23 C22 . . 117.2(3) ?
    C24 C23 C26 . . 120.4(3) ?
    C22 C23 C26 . . 122.4(3) ?
    C25 C24 C23 . . 119.3(3) ?
    C25 C24 H24 . . 120.4 ?
    C23 C24 H24 . . 120.4 ?
    N21 C25 C24 . . 124.0(3) ?
    N21 C25 H25 . . 118.0 ?
    C24 C25 H25 . . 118.0 ?
    C23 C26 C26 . 12_575 115.7(3) ?
    C23 C26 H26A . . 108.4 ?
    C26 C26 H26A 12_575 . 108.4 ?
    C23 C26 H26B . . 108.4 ?
    C26 C26 H26B 12_575 . 108.4 ?
    H26A C26 H26B . . 107.4 ?
loop_
    _geom_hbond_atom_site_label_D
    _geom_hbond_atom_site_label_H
    _geom_hbond_atom_site_label_A
    _geom_hbond_site_symmetry_A
    _geom_hbond_distance_DH
    _geom_hbond_distance_HA
    _geom_hbond_distance_DA
    _geom_hbond_angle_DHA
    O13 H13O O12 6_655 0.85 1.77 2.619(3) 173.3
data_global
_journal_date_recd_electronic     2009-07-21
_journal_date_accepted     2009-07-30
_journal_name_full     'Acta Crystallographica, Section E'
_journal_year     2009
_journal_volume     65
_journal_issue      9
_journal_page_first     m1045
_journal_page_last     m1046
_journal_paper_category     QM
_journal_coeditor_code     DN2478
_publ_contact_author_name     'Youngmee Kim'
_publ_contact_author_address
;
Deaprtment of Chemistry and Nano Science, Ewha Womans University,
Seoul 120-750, Korea
;
_publ_contact_author_email     'ymeekim@ewha.ac.kr'
_publ_contact_author_fax     '+82-2-3277-3419'
_publ_contact_author_phone     '+82-2-3277-3589'
_publ_section_title
;\
<i>catena</i>-Poly[[bis(2-hydroxy-2-phenylacetato-\k^2^<i>O</i>^1^,<i>O</i>^2^)\
zinc(II)]-\m-1,2-di-4-pyridylethane-\k^2^<i>N</i>:<i>N</i>']
;
loop_
    _publ_author_name
    _publ_author_footnote
    _publ_author_address
    'Yu, Seung Man' .
;
Department of Fine Chemistry, and Eco-Products and Materials Education Center,
Seoul National University of Technology, Seoul 139-743, Republic of Korea
;
    'Shin, Dong Hoon' .
;
Department of Fine Chemistry, and Eco-Products and Materials Education Center,
Seoul National University of Technology, Seoul 139-743, Republic of Korea
;
    'Kim, Pan-Gi' .
;
Department of Forest & Environmental Resources, Kyungpook National University,
Sangju 742-711, Republic of Korea
;
    'Kim, Cheal' .
;
Department of Fine Chemistry, and Eco-Products and Materials Education Center,
Seoul National University of Technology, Seoul 139-743, Republic of Korea
;
    'Kim, Youngmee' .
;
Department of Chemistry and Nano Science, Ewha Womans University, Seoul 120-750,
Republic of Korea
;
