# Supplementary material for: catena-Poly[[bis­(2-hydr­oxy-2-phenyl­acetato-κ2 O 1,O 2)zinc(II)]-μ-1,2-di-4-pyridylethane-κ2 N:N′]
Source: Acta Crystallogr Sect E Struct Rep Online. 2009 Aug 8;65(Pt 9):m1045–6. doi: 10.1107/S1600536809030281 (PMC2969950; doi:10.1107/S1600536809030281)
Supplement: Supplementary file 2 [file e-65-m1045-Isup2.hkl]

#
# h,k,l, Fc-squared, Fo-squared, sigma(Fo-squared) and status flag
#
data_I
_shelx_title ' I in space group P 61 2 2'
_shelx_refln_list_code          4
_shelx_F_calc_maximum      340.96
_exptl_crystal_F_000      1716.00
_reflns_d_resolution_high  0.8107
 
loop_
 _symmetry_equiv_pos_as_xyz
 'x, y, z'
 '-y, x-y, z+1/3'
 '-x+y, -x, z+2/3'
 '-x, -y, z+1/2'
 'y, -x+y, z+5/6'
 'x-y, x, z+1/6'
 'y, x, -z+1/3'
 'x-y, -y, -z'
 '-x, -x+y, -z+2/3'
 '-y, -x, -z+5/6'
 '-x+y, y, -z+1/2'
 'x, x-y, -z+1/6'
 
_cell_length_a    11.1360
_cell_length_b    11.1360
_cell_length_c    33.1100
_cell_angle_alpha  90.000
_cell_angle_beta   90.000
_cell_angle_gamma 120.000
 
_shelx_F_squared_multiplier     1.000
 
loop_
 _refln_index_h
 _refln_index_k
 _refln_index_l
 _refln_F_squared_calc
 _refln_F_squared_meas
 _refln_F_squared_sigma
 _refln_observed_status
   0   1   0    27979.73    29185.51   1144.90 o
  -1   2   0    27996.39    27780.76   1003.88 o
   0   2   0    22677.04    22214.05    700.55 o
  -1   3   0    21226.50    21438.15    509.44 o
   0   3   0    33549.41    33617.50   1134.22 o
  -2   4   0      180.66      208.77     18.03 o
  -1   4   0     1601.91     1664.68     42.24 o
   0   4   0    45951.13    47576.82   1733.45 o
  -2   5   0    11141.89    10580.56    253.99 o
  -1   5   0       88.06       70.40     11.72 o
   0   5   0     5861.12     5938.16    221.86 o
  -3   6   0    30180.72    30625.05   1123.81 o
  -2   6   0     1120.17     1165.51     34.98 o
  -1   6   0       18.28       47.41     14.48 o
   0   6   0     6953.11     6884.12    281.50 o
  -3   7   0     1158.54     1278.11     47.34 o
  -2   7   0       41.21       63.44     16.40 o
  -1   7   0       10.03       -4.26     17.73 o
   0   7   0     8733.79     8069.31    335.55 o
  -4   8   0     1819.54     1921.62     86.28 o
  -3   8   0       26.66       25.29     21.99 o
  -2   8   0     1348.87     1379.69     45.84 o
  -1   8   0     2161.50     2069.33     75.01 o
   0   8   0      905.12     1046.73    142.57 o
  -4   9   0      122.30       97.82     23.40 o
  -3   9   0     2217.99     2120.38     67.83 o
  -2   9   0      226.89      270.79     44.72 o
  -1   9   0      431.08      423.82     42.36 o
   0   9   0        2.52       -9.25     57.91 o
  -5  10   0      516.58      606.69     47.49 o
  -4  10   0     2300.31     2277.32     70.08 o
  -3  10   0      537.98      606.58     52.12 o
  -2  10   0     1097.97      970.43     60.89 o
  -1  10   0      366.26      299.09     47.09 o
   0  10   0     1097.37      959.72    123.07 o
  -5  11   0       87.14      101.26     31.37 o
  -4  11   0       22.80       34.32     36.01 o
  -3  11   0     1521.93     1552.73     75.30 o
  -2  11   0       18.19        1.68     50.23 o
  -1  11   0       45.14      -13.69     55.52 o
   0  11   0       76.26      142.73     85.47 o
  -6  12   0       13.85       -7.67     57.01 o
  -5  12   0     2798.03     2894.69    122.38 o
  -4  12   0        5.77        4.64     46.18 o
  -3  12   0      399.59      356.93     54.87 o
  -2  12   0     1152.06     1112.61     77.48 o
  -1  12   0      499.94      501.82     68.46 o
  -6  13   0       34.55        3.65     57.94 o
  -5  13   0      494.70      554.26     65.10 o
  -4  13   0      930.49      938.18     74.67 o
  -3  13   0     1294.23     1243.39     90.38 o
   0   1   1    16833.24    17159.41    508.45 o
  -1   2   1    12764.22    12831.50    315.14 o
   0   2   1    14332.13    14775.01    364.49 o
  -2   3   1       92.90      123.07     10.51 o
  -1   3   1       34.20       32.38      7.41 o
   0   3   1       94.15       64.38     12.34 o
  -3   4   1     9969.01     9798.66    227.23 o
  -2   4   1    16795.48    17329.57    413.18 o
  -1   4   1     9407.66     9157.41    220.14 o
   0   4   1       20.29        0.79     10.50 o
  -4   5   1     6322.50     6317.67    144.53 o
  -3   5   1     8729.50     9200.98    228.05 o
  -2   5   1     8087.56     8386.77    202.73 o
  -1   5   1     6072.37     5987.02    149.97 o
   0   5   1        0.04      -12.62     13.23 o
  -5   6   1      206.65      239.11     15.79 o
  -4   6   1     6287.69     6173.41    145.58 o
  -3   6   1     6881.95     7120.42    172.92 o
  -2   6   1     6366.87     6112.26    150.00 o
  -1   6   1      216.00      214.23     17.21 o
   0   6   1     3000.92     2849.80     77.38 o
  -6   7   1     3782.63     3845.58     99.00 o
  -5   7   1      375.38      379.31     20.79 o
  -4   7   1     6014.56     6095.04    137.43 o
  -3   7   1     6183.78     6231.09    157.73 o
  -2   7   1      425.37      443.03     23.49 o
  -1   7   1     4010.85     3850.34    102.06 o
   0   7   1     3013.77     3230.66     95.98 o
  -7   8   1     1427.12     1481.47     68.24 o
  -6   8   1      890.72      890.66     34.84 o
  -5   8   1      677.56      639.17     27.76 o
  -4   8   1       70.14       52.56     20.30 o
  -3   8   1      805.62      800.57     38.20 o
  -2   8   1     1026.84     1069.37     43.30 o
  -1   8   1     1580.67     1641.25     57.85 o
   0   8   1      309.81      234.93     34.23 o
  -8   9   1      991.98     1063.64    101.62 o
  -7   9   1     2123.70     1999.72     81.36 o
  -6   9   1      588.77      562.01     39.88 o
  -5   9   1     1389.21     1458.90     51.94 o
  -4   9   1     1496.28     1546.93     59.44 o
  -3   9   1      764.02      763.55     45.52 o
  -2   9   1     2216.08     2072.00     84.68 o
  -1   9   1      854.65      879.60     56.04 o
   0   9   1     2141.67     2163.45     94.45 o
  -9  10   1      224.68      174.17     48.72 o
  -8  10   1      435.85      391.99     46.99 o
  -7  10   1      846.14      837.53     47.28 o
  -6  10   1     2606.12     2764.53     84.72 o
  -5  10   1      141.86      138.48     26.76 o
  -4  10   1     2445.29     2495.13     74.82 o
  -3  10   1      884.58      949.46     57.88 o
  -2  10   1      480.07      426.11     50.69 o
  -1  10   1      201.03      183.97     44.08 o
   0  10   1       30.34       49.36     51.42 o
 -10  11   1      619.16      598.50     69.75 o
  -9  11   1      688.72      792.28     63.41 o
  -8  11   1      100.97      110.27     42.76 o
  -7  11   1      509.86      574.03     44.10 o
  -6  11   1     1264.85     1371.83     52.61 o
  -5  11   1     1336.58     1319.39     57.64 o
  -4  11   1      497.70      486.96     45.36 o
  -3  11   1      153.65      196.41     45.04 o
  -2  11   1      677.77      789.73     97.21 o
  -1  11   1      706.78      737.79     78.06 o
   0  11   1        2.36       20.34     60.97 o
 -11  12   1      191.89      307.65     63.75 o
 -10  12   1      355.00      408.00     62.08 o
  -9  12   1     1545.37     1382.31     77.72 o
  -8  12   1      507.55      444.76     53.53 o
  -7  12   1      129.49      159.70     47.05 o
  -6  12   1      180.68      197.12     45.83 o
  -5  12   1      180.33      150.08     45.49 o
  -4  12   1      573.99      564.90     56.10 o
  -3  12   1     1544.14     1562.22     79.09 o
  -2  12   1      381.18      416.78     62.38 o
  -1  12   1      201.15      200.79     76.57 o
 -10  13   1      114.78       95.77     59.02 o
  -9  13   1      667.38      659.53     68.81 o
  -8  13   1      209.80      233.55     59.28 o
  -7  13   1      150.27      117.43     58.66 o
  -6  13   1      160.17      197.17     59.36 o
  -5  13   1      194.51      196.80     57.49 o
  -4  13   1      787.50      741.56     68.68 o
  -3  13   1      119.89      132.58     58.60 o
   0   1   2      893.31      885.46     25.09 o
  -1   2   2     6188.44     6254.22    161.28 o
   0   2   2     1354.50     1380.41     37.92 o
  -2   3   2    10457.49    10642.84    297.92 o
  -1   3   2    12136.99    12376.91    285.27 o
   0   3   2    14605.18    14378.11    343.98 o
  -3   4   2    14612.15    14704.13    367.35 o
  -2   4   2      694.82      787.16     26.86 o
  -1   4   2    14703.52    14708.93    363.82 o
   0   4   2     7787.65     7671.76    185.84 o
  -4   5   2    13389.03    13912.33    330.52 o
  -3   5   2     5192.52     5519.00    133.82 o
  -2   5   2     5256.07     5474.52    134.28 o
  -1   5   2    14147.06    14655.04    357.54 o
   0   5   2      374.44      372.77     19.77 o
  -5   6   2     7318.08     6906.75    164.79 o
  -4   6   2     5800.68     5948.62    148.32 o
  -3   6   2     3173.48     3442.94     86.45 o
  -2   6   2     6085.49     6209.02    149.12 o
  -1   6   2     8152.96     7580.21    183.58 o
   0   6   2     6678.70     6918.79    176.78 o
  -6   7   2     7516.33     7667.58    197.77 o
  -5   7   2     1328.94     1360.64     41.95 o
  -4   7   2     4118.54     4038.32     97.29 o
  -3   7   2     3853.94     3629.68    100.77 o
  -2   7   2     1474.90     1407.46     44.95 o
  -1   7   2     8374.32     8496.73    212.40 o
   0   7   2      389.83      394.81     32.03 o
  -7   8   2     1020.78     1010.72     45.45 o
  -6   8   2     2377.48     2236.07     61.34 o
  -5   8   2     1543.65     1613.21     46.74 o
  -4   8   2     4574.27     4585.25    125.61 o
  -3   8   2     1725.67     1786.36     83.57 o
  -2   8   2     2020.08     2042.98     76.67 o
  -1   8   2     1156.59     1071.34     45.27 o
   0   8   2     2588.15     2543.17     94.57 o
  -8   9   2       20.61       56.93     33.74 o
  -7   9   2     3688.80     3682.88    107.28 o
  -6   9   2     2698.76     2759.15     74.85 o
  -5   9   2     1429.30     1438.46     47.35 o
  -4   9   2     1336.07     1409.37     56.88 o
  -3   9   2     2368.04     2583.46     84.93 o
  -2   9   2     3759.81     3825.28    132.32 o
  -1   9   2       70.57       85.39     36.37 o
   0   9   2        6.03        5.58     37.36 o
  -9  10   2     1370.72     1370.14     97.11 o
  -8  10   2      882.53      743.90     49.94 o
  -7  10   2     3621.21     3558.46    119.17 o
  -6  10   2      174.73      218.94     28.97 o
  -5  10   2     1136.67     1201.23     44.92 o
  -4  10   2      133.14      134.00     29.28 o
  -3  10   2     3460.39     3181.44    131.33 o
  -2  10   2     1072.90     1033.89     64.35 o
  -1  10   2     1465.66     1370.13     81.98 o
   0  10   2       33.73       35.13     51.20 o
 -10  11   2      222.37      262.24     51.04 o
  -9  11   2     1458.98     1463.61     76.92 o
  -8  11   2     1269.95     1184.48     65.43 o
  -7  11   2      834.06      914.65     49.11 o
  -6  11   2       92.44       67.41     30.89 o
  -5  11   2      106.35       60.79     35.88 o
  -4  11   2      954.37     1009.15     55.38 o
  -3  11   2     1201.10     1270.38    114.85 o
  -2  11   2     1403.69     1462.76     96.63 o
  -1  11   2      126.03      120.01     65.25 o
   0  11   2       23.62       61.77     57.16 o
 -11  12   2      152.26      220.45     64.54 o
 -10  12   2      157.26      139.11     58.79 o
  -9  12   2      349.93      326.36     53.76 o
  -8  12   2      999.26      955.57     63.83 o
  -7  12   2       79.34       50.33     39.94 o
  -6  12   2      206.84      210.06     44.77 o
  -5  12   2       38.47       53.62     47.01 o
  -4  12   2     1111.78      910.18     84.64 o
  -3  12   2      317.28      273.59     52.38 o
  -2  12   2      132.60        8.51     70.01 o
  -1  12   2      234.51      274.63     77.60 o
 -10  13   2       11.19       28.31     59.16 o
  -9  13   2       56.34       50.12     54.51 o
  -8  13   2      139.79       84.79     57.59 o
  -7  13   2      503.72      455.46     60.07 o
  -6  13   2      435.16      486.99     69.80 o
  -5  13   2      123.61      139.41     57.94 o
  -4  13   2       47.66       16.17     56.34 o
  -3  13   2        7.91        0.20     61.29 o
   0   1   3      113.76      134.93      8.91 o
  -1   2   3     5561.25     5572.92    158.25 o
   0   2   3     3549.50     3573.72    103.64 o
  -2   3   3     4906.31     4874.77    116.78 o
  -1   3   3     4043.37     4109.83    116.22 o
   0   3   3     6730.00     6498.95    170.29 o
  -3   4   3     3778.48     3732.12     92.25 o
  -2   4   3     2608.41     2695.26     69.34 o
  -1   4   3     3389.12     3408.88     99.41 o
   0   4   3     1126.86     1061.32     30.21 o
  -4   5   3     7163.96     6988.21    162.31 o
  -3   5   3      298.15      295.15     15.50 o
  -2   5   3      298.38      331.46     16.36 o
  -1   5   3     6916.02     6768.63    180.69 o
   0   5   3    15300.12    14920.67    346.39 o
  -5   6   3     2989.65     2959.16     73.18 o
  -4   6   3      536.93      557.21     28.70 o
  -3   6   3     2128.37     2279.32     60.05 o
  -2   6   3      594.71      690.88     26.60 o
  -1   6   3     2835.50     2938.41     78.94 o
   0   6   3     1769.59     1783.27     49.26 o
  -6   7   3     1654.76     1638.84     47.79 o
  -5   7   3     7063.45     7029.67    169.99 o
  -4   7   3     2716.12     2642.38     70.63 o
  -3   7   3     2657.48     2511.78     67.58 o
  -2   7   3     7608.30     7390.54    199.47 o
  -1   7   3     1786.66     1804.07     53.93 o
   0   7   3      816.75      865.99     54.73 o
  -7   8   3      926.17      921.28     42.42 o
  -6   8   3     5577.27     5582.14    135.72 o
  -5   8   3     7031.66     7171.80    167.09 o
  -4   8   3      304.53      281.22     23.71 o
  -3   8   3     6993.54     6877.36    196.53 o
  -2   8   3     5588.98     5665.96    177.70 o
  -1   8   3      918.79      891.33     67.27 o
   0   8   3        0.34       34.42     31.68 o
  -8   9   3     2353.68     2428.21     97.06 o
  -7   9   3     1554.71     1562.44     51.98 o
  -6   9   3      305.95      304.39     26.91 o
  -5   9   3      273.70      295.51     25.75 o
  -4   9   3      230.25      249.25     29.93 o
  -3   9   3      330.34      310.05     36.71 o
  -2   9   3     1427.16     1342.15     63.66 o
  -1   9   3     2215.53     1877.89     99.21 o
   0   9   3        6.46      -25.41     37.28 o
  -9  10   3      444.17      444.50     47.82 o
  -8  10   3     1783.78     1951.65     94.42 o
  -7  10   3     2126.36     2141.57     68.07 o
  -6  10   3        0.35       12.78     26.27 o
  -5  10   3       78.41       74.89     27.46 o
  -4  10   3        5.13      -22.47     30.87 o
  -3  10   3     2079.11     2238.29     95.17 o
  -2  10   3     1755.30     1938.83     95.44 o
  -1  10   3      390.89      410.89     60.59 o
   0  10   3     1577.06     1646.63    135.56 o
 -10  11   3      369.67      341.86     52.19 o
  -9  11   3      180.94      145.76     46.77 o
  -8  11   3     2802.72     2876.86    122.51 o
  -7  11   3      230.52      277.39     37.74 o
  -6  11   3      149.13      128.23     33.11 o
  -5  11   3      134.96      151.04     35.57 o
  -4  11   3      217.94      276.24     42.68 o
  -3  11   3     2889.06     2794.15    169.74 o
  -2  11   3      206.33      198.55     55.32 o
  -1  11   3      245.77      188.09     63.61 o
   0  11   3       21.20       29.13     56.20 o
 -11  12   3        7.13       41.90     59.73 o
 -10  12   3      134.09      140.98     53.52 o
  -9  12   3       28.22       47.91     53.49 o
  -8  12   3      486.66      492.69     52.23 o
  -7  12   3     1491.42     1549.61     77.24 o
  -6  12   3       46.39       11.60     43.15 o
  -5  12   3     1436.50     1442.53     76.70 o
  -4  12   3      499.37      462.67     54.15 o
  -3  12   3       31.27       13.26     57.46 o
  -2  12   3      133.28       56.56     69.67 o
  -1  12   3       12.00       -2.53     59.97 o
 -10  13   3        8.01      -21.48     60.57 o
  -9  13   3      115.35        9.44     58.40 o
  -8  13   3     1395.45     1251.57     81.41 o
  -7  13   3      316.68      293.47     56.82 o
  -6  13   3      270.58      198.25     64.88 o
  -5  13   3     1311.61     1247.85     76.23 o
  -4  13   3      165.54      126.72     58.35 o
  -3  13   3        8.19      -10.38     60.99 o
   0   1   4     4283.03     4337.72    128.89 o
  -1   2   4    29490.28    30081.68    840.84 o
   0   2   4     3506.07     3502.80     91.80 o
  -2   3   4    14867.13    15028.55    395.51 o
  -1   3   4    14616.32    14621.35    379.20 o
   0   3   4       51.97       23.57      8.24 o
  -3   4   4     3817.59     3734.69    100.73 o
  -2   4   4     1509.36     1674.43     44.72 o
  -1   4   4     4224.63     4173.01    104.62 o
   0   4   4     5626.17     5609.19    131.63 o
  -4   5   4     4953.76     4851.97    115.94 o
  -3   5   4      706.19      823.10     25.14 o
  -2   5   4      671.19      735.77     26.71 o
  -1   5   4     5075.35     4875.85    134.95 o
   0   5   4     1229.08     1324.56     36.28 o
  -5   6   4     2551.64     2347.71     56.87 o
  -4   6   4     2862.00     2865.18     72.78 o
  -3   6   4     3842.56     3853.20     96.72 o
  -2   6   4     2763.05     2829.60     75.30 o
  -1   6   4     2594.89     2484.05     71.01 o
   0   6   4       15.95        3.37     15.02 o
  -6   7   4      436.95      453.18     28.75 o
  -5   7   4      896.28      830.59     36.80 o
  -4   7   4     2353.55     2282.23     62.84 o
  -3   7   4     2353.01     2165.07     62.33 o
  -2   7   4      968.22      972.19     35.72 o
  -1   7   4      606.82      622.26     29.70 o
   0   7   4      296.99      312.18     27.97 o
  -7   8   4        9.44       -3.92     22.10 o
  -6   8   4     1058.09     1049.44     39.86 o
  -5   8   4      120.15      108.49     20.22 o
  -4   8   4     4142.98     3898.09    104.36 o
  -3   8   4      136.42       72.43     23.49 o
  -2   8   4     1074.43     1029.93     52.36 o
  -1   8   4       36.37       42.01     30.15 o
   0   8   4        0.41       49.23     31.35 o
  -8   9   4     2271.98     2254.99     80.27 o
  -7   9   4      258.75      319.89     27.11 o
  -6   9   4     1754.24     1766.53     50.78 o
  -5   9   4      303.95      299.11     26.21 o
  -4   9   4      198.22      203.86     30.63 o
  -3   9   4     1448.26     1439.50     68.76 o
  -2   9   4      390.90      380.42     38.55 o
  -1   9   4     2450.06     2478.77    148.26 o
   0   9   4     1720.58     1808.65     92.08 o
  -9  10   4     3416.94     3309.34    125.07 o
  -8  10   4     2192.17     2159.21     92.70 o
  -7  10   4      582.38      637.27     53.34 o
  -6  10   4      413.36      351.38     36.46 o
  -5  10   4     1158.06     1206.47     51.29 o
  -4  10   4      493.33      399.28     46.56 o
  -3  10   4      678.10      707.68     48.21 o
  -2  10   4     1978.43     1885.50     90.41 o
  -1  10   4     3287.32     3461.82    148.33 o
   0  10   4       11.33       12.96     46.68 o
 -10  11   4      479.57      458.85     59.60 o
  -9  11   4     1471.23     1574.99     77.83 o
  -8  11   4     1763.61     1572.84     69.14 o
  -7  11   4     1803.49     1779.62     68.61 o
  -6  11   4      494.98      516.39     39.48 o
  -5  11   4      577.70      581.71     44.07 o
  -4  11   4     1543.79     1882.22    221.61 o
  -3  11   4     1820.84     1789.28     85.27 o
  -2  11   4     1479.61     1548.69    128.52 o
  -1  11   4      551.56      589.20     61.47 o
   0  11   4      390.67      408.83     63.54 o
 -11  12   4     1160.46     1132.73     83.24 o
 -10  12   4      317.72      239.61     59.83 o
  -9  12   4      322.41      308.07     54.99 o
  -8  12   4      469.19      593.95     54.69 o
  -7  12   4      460.78      519.67     49.92 o
  -6  12   4      703.76      752.71     55.56 o
  -5  12   4      419.35      436.85     53.92 o
  -4  12   4      474.35      634.75     62.04 o
  -3  12   4      404.58      361.10     72.08 o
  -2  12   4      286.49      195.47     57.76 o
  -1  12   4     1071.05     1088.45     81.86 o
 -10  13   4      197.63       55.95     67.35 o
  -9  13   4      196.58      178.06     60.50 o
  -8  13   4       77.57       33.14     60.97 o
  -7  13   4      631.14      536.71     60.97 o
  -6  13   4      696.47      663.65     66.31 o
  -5  13   4      117.36       94.01     53.36 o
  -4  13   4      221.33      264.90     61.77 o
  -3  13   4      183.51      171.57     58.29 o
   0   1   5    25403.92    25107.43    778.73 o
  -1   2   5     9101.33     8778.97    260.10 o
   0   2   5      499.50      590.80     18.12 o
  -2   3   5     3312.18     3257.13     81.00 o
  -1   3   5     2845.80     2782.46     83.36 o
   0   3   5     6637.76     6954.59    173.89 o
  -3   4   5     1241.35     1111.16     36.86 o
  -2   4   5      242.34      182.09     17.20 o
  -1   4   5     1520.54     1395.53     36.92 o
   0   4   5        2.21       -3.87      9.23 o
  -4   5   5    11904.70    12281.13    286.95 o
  -3   5   5      819.56      952.12     37.06 o
  -2   5   5     1119.25     1323.13     37.49 o
  -1   5   5    12203.54    12397.80    319.85 o
   0   5   5      610.85      669.18     23.11 o
  -5   6   5      590.08      579.93     22.14 o
  -4   6   5     6164.92     6026.38    154.21 o
  -3   6   5      880.89      730.30     25.31 o
  -2   6   5     6137.27     6061.75    159.57 o
  -1   6   5      605.53      593.40     27.26 o
   0   6   5      690.05      711.47     27.41 o
  -6   7   5     1596.47     1512.89     45.64 o
  -5   7   5        4.35       37.02     18.15 o
  -4   7   5     5025.66     5092.66    132.51 o
  -3   7   5     5186.68     5116.30    137.94 o
  -2   7   5       11.32       19.73     19.34 o
  -1   7   5     1639.90     1569.79     57.87 o
   0   7   5     1163.14     1170.93     49.09 o
  -7   8   5     4988.70     5299.94    134.63 o
  -6   8   5      751.33      749.04     32.13 o
  -5   8   5     2723.33     2783.87     78.04 o
  -4   8   5      521.03      510.73     28.72 o
  -3   8   5     2831.21     2788.16     88.99 o
  -2   8   5      797.60      854.31     41.14 o
  -1   8   5     5212.62     5400.12    179.62 o
   0   8   5     8192.93     8116.97    267.27 o
  -8   9   5     2013.40     1968.01     72.71 o
  -7   9   5      481.73      485.54     41.34 o
  -6   9   5      102.06       82.29     24.36 o
  -5   9   5     1713.24     1689.23     60.85 o
  -4   9   5     1531.47     1808.46     64.82 o
  -3   9   5      133.32      146.42     33.15 o
  -2   9   5      358.97      298.58     38.28 o
  -1   9   5     2247.69     2130.87     84.09 o
   0   9   5      456.61      404.39     43.67 o
  -9  10   5      300.94      248.22     48.65 o
  -8  10   5      210.16      157.82     34.93 o
  -7  10   5      662.89      727.53     50.83 o
  -6  10   5      566.24      606.74     35.56 o
  -5  10   5      659.45      698.31     45.12 o
  -4  10   5      658.80      684.46     51.04 o
  -3  10   5      784.31      683.28     48.81 o
  -2  10   5      201.08      179.04     45.23 o
  -1  10   5      267.70      265.67     44.91 o
   0  10   5       51.05      100.86     49.53 o
 -10  11   5     1177.20     1120.48     75.46 o
  -9  11   5     1700.65     1747.14     89.80 o
  -8  11   5      750.20      817.41     50.78 o
  -7  11   5      524.88      587.56     44.76 o
  -6  11   5     2462.67     2415.38     80.06 o
  -5  11   5     2241.92     2106.13     83.22 o
  -4  11   5      515.88      593.30     59.34 o
  -3  11   5      769.67      731.83     78.91 o
  -2  11   5     1609.67     1527.46     91.35 o
  -1  11   5     1067.96     1066.20     68.44 o
   0  11   5       10.24      -12.21     56.05 o
 -11  12   5      662.69      741.32     72.13 o
 -10  12   5      520.66      492.31     66.08 o
  -9  12   5     1240.91     1234.80     79.18 o
  -8  12   5      594.74      565.82     50.80 o
  -7  12   5      602.78      644.92     54.14 o
  -6  12   5      972.52      868.68     58.27 o
  -5  12   5      592.04      516.25     54.84 o
  -4  12   5      544.83      537.78     67.30 o
  -3  12   5     1187.44     1101.72    122.66 o
  -2  12   5      516.00      633.65     62.81 o
  -1  12   5      562.01      598.56     70.27 o
 -10  13   5        6.02       35.34     65.45 o
  -9  13   5      203.45      209.11     68.38 o
  -8  13   5       44.43       36.78     53.91 o
  -7  13   5      390.80      342.65     61.16 o
  -6  13   5      333.95      349.66     60.93 o
  -5  13   5       34.07      114.73     54.86 o
  -4  13   5      139.29      215.22     60.43 o
  -3  13   5       25.85      -45.94     60.41 o
   0   0   6    86336.35    84456.31   7313.19 o
   0   1   6      248.41      194.79     19.04 o
  -1   2   6    10508.96    10682.13    300.61 o
   0   2   6       16.98        3.35      9.02 o
  -2   3   6      604.95      581.01     20.54 o
  -1   3   6      704.16      685.85     24.39 o
   0   3   6      113.28       90.84      8.79 o
  -3   4   6      186.03      196.51     16.29 o
  -2   4   6     5423.09     5242.14    159.35 o
  -1   4   6      218.75      237.26     12.28 o
   0   4   6     8650.26     8900.23    222.04 o
  -4   5   6      961.31     1073.29     36.53 o
  -3   5   6    19150.89    19156.52    497.39 o
  -2   5   6    19767.10    19511.63    518.16 o
  -1   5   6      911.82      964.34     32.21 o
   0   5   6     2140.60     2032.19     49.71 o
  -5   6   6     2269.97     2180.75     56.92 o
  -4   6   6     2078.84     2134.50     62.92 o
  -3   6   6     2744.63     2546.24     70.65 o
  -2   6   6     2260.40     2427.17     65.08 o
  -1   6   6     1916.60     1989.83     66.05 o
   0   6   6     2364.29     2453.55     67.48 o
  -6   7   6     1078.87     1077.45     39.83 o
  -5   7   6     1422.86     1470.74     45.59 o
  -4   7   6       36.89       59.98     18.30 o
  -3   7   6       43.33       49.37     20.01 o
  -2   7   6     1410.98     1419.56     57.95 o
  -1   7   6     1132.80     1208.55     49.80 o
   0   7   6     1328.85     1280.16     47.06 o
  -7   8   6     2229.55     2242.77     75.39 o
  -6   8   6     1094.09     1246.81     41.84 o
  -5   8   6      561.60      509.29     30.17 o
  -4   8   6      214.06      154.86     23.17 o
  -3   8   6      599.71      654.63     32.64 o
  -2   8   6      984.56     1018.21     53.21 o
  -1   8   6     2246.86     2230.96     85.40 o
   0   8   6     2356.03     2398.49     97.00 o
  -8   9   6      417.35      498.89     39.76 o
  -7   9   6     1750.03     1726.39     57.97 o
  -6   9   6     1293.54     1323.11     47.12 o
  -5   9   6      746.83      801.85     39.58 o
  -4   9   6      834.15      778.35     46.33 o
  -3   9   6     1186.43     1063.50     69.20 o
  -2   9   6     1902.72     2082.47     79.45 o
  -1   9   6      392.20      371.32     40.12 o
   0   9   6      109.34       67.69     37.57 o
  -9  10   6       21.06      -20.18     43.11 o
  -8  10   6     1445.11     1303.01     64.54 o
  -7  10   6     1098.95     1089.56     46.43 o
  -6  10   6     2297.43     2332.91     83.58 o
  -5  10   6     2998.35     2816.43    108.14 o
  -4  10   6     2447.01     2363.12     99.11 o
  -3  10   6     1189.94     1315.76     65.59 o
  -2  10   6     1705.00     1698.34     95.41 o
  -1  10   6       62.46       45.80     40.53 o
   0  10   6      196.39      153.81     47.51 o
 -10  11   6        6.49      -50.95     50.95 o
  -9  11   6       87.11       43.53     51.05 o
  -8  11   6     1312.76     1388.46     75.54 o
  -7  11   6      210.69      158.38     33.44 o
  -6  11   6      408.67      449.92     42.13 o
  -5  11   6      388.83      338.51     50.54 o
  -4  11   6      158.25      107.09     46.54 o
  -3  11   6     1262.15     1360.71     74.85 o
  -2  11   6       84.00       77.97     45.56 o
  -1  11   6        2.95       52.58     46.89 o
   0  11   6      515.48      441.63     63.79 o
 -11  12   6       94.90       52.10     62.02 o
 -10  12   6     1946.88     2030.40    124.20 o
  -9  12   6      486.61      507.43     62.53 o
  -8  12   6      156.61      183.69     48.44 o
  -7  12   6      557.53      685.25     51.26 o
  -6  12   6        1.90       45.91     44.76 o
  -5  12   6      553.71      509.15     55.86 o
  -4  12   6      153.60      327.23     62.12 o
  -3  12   6      431.51      443.23     64.70 o
  -2  12   6     1823.93     1932.91    102.78 o
  -1  12   6       85.86      137.81     61.87 o
  -9  13   6       63.17      133.97     66.18 o
  -8  13   6      830.76      832.32     67.36 o
  -7  13   6      121.25      129.90     57.44 o
  -6  13   6       68.58       -8.00     55.58 o
  -5  13   6      850.19      858.33     67.45 o
  -4  13   6       53.95       96.72     58.58 o
   0   1   7      198.92      251.44     27.73 o
  -1   2   7     1841.46     1741.14     51.51 o
   0   2   7    21475.40    21435.85    713.37 o
  -2   3   7     2836.68     2737.52     71.16 o
  -1   3   7     2330.84     2207.98     71.28 o
   0   3   7     6083.27     6295.45    155.82 o
  -3   4   7     9363.57     9306.65    229.62 o
  -2   4   7     4971.79     4656.88    128.56 o
  -1   4   7     9206.01     8973.75    243.44 o
   0   4   7     3975.30     4046.77     99.43 o
  -4   5   7     2423.55     2252.50     63.66 o
  -3   5   7     8796.60     8812.76    252.94 o
  -2   5   7     8673.40     8840.11    229.14 o
  -1   5   7     2178.90     2051.64     55.15 o
   0   5   7      669.51      791.92     27.60 o
  -5   6   7      404.10      406.78     22.80 o
  -4   6   7     6885.15     6873.87    182.43 o
  -3   6   7     1838.38     1991.83     63.73 o
  -2   6   7     6242.79     6310.10    179.29 o
  -1   6   7      430.97      409.89     19.90 o
   0   6   7      777.96      681.07     34.44 o
  -6   7   7      769.12      834.34     35.56 o
  -5   7   7      502.47      503.68     34.68 o
  -4   7   7     1092.41     1020.55     40.68 o
  -3   7   7      770.06      732.42     38.40 o
  -2   7   7      436.81      410.81     27.91 o
  -1   7   7      928.82      926.73     49.89 o
   0   7   7      806.66      804.75     37.00 o
  -7   8   7      479.79      554.34     43.37 o
  -6   8   7      419.84      387.62     28.81 o
  -5   8   7      600.59      576.38     33.43 o
  -4   8   7     4912.01     4773.00    137.32 o
  -3   8   7      685.79      696.40     44.37 o
  -2   8   7      500.59      500.42     34.39 o
  -1   8   7      602.62      556.25     35.80 o
   0   8   7       35.00       46.17     28.46 o
  -8   9   7     2006.20     2184.71     77.71 o
  -7   9   7     2499.80     2582.16     82.12 o
  -6   9   7     1917.39     1985.79     62.51 o
  -5   9   7      950.25      921.47     43.17 o
  -4   9   7     1098.70     1170.59     48.37 o
  -3   9   7     2125.24     2095.39     81.75 o
  -2   9   7     2393.23     2397.78     86.66 o
  -1   9   7     2126.98     2114.29     77.14 o
   0   9   7     1183.96     1200.56     63.11 o
  -9  10   7      192.03      181.45     43.12 o
  -8  10   7      880.94      835.43     55.45 o
  -7  10   7      281.78      277.41     39.28 o
  -6  10   7     3283.17     3338.49    101.62 o
  -5  10   7     1017.96     1068.95     57.67 o
  -4  10   7     3198.32     3128.44    129.08 o
  -3  10   7      317.49      325.62     59.99 o
  -2  10   7      922.40      916.31     56.96 o
  -1  10   7      178.97      149.44     42.54 o
   0  10   7        0.51       17.51     44.43 o
 -10  11   7      215.25      213.78     56.71 o
  -9  11   7     1392.53     1451.82     78.35 o
  -8  11   7      561.66      557.59     51.40 o
  -7  11   7      753.37      829.08     46.72 o
  -6  11   7     1958.97     2008.88     79.65 o
  -5  11   7     1909.46     1793.64     89.38 o
  -4  11   7      790.77      662.91     58.15 o
  -3  11   7      483.99      543.50     52.89 o
  -2  11   7     1181.92     1050.87     68.13 o
  -1  11   7      161.30      226.08     51.33 o
   0  11   7        1.66      -21.28     56.57 o
 -11  12   7      394.17      352.81     67.24 o
 -10  12   7      126.79       97.68     59.83 o
  -9  12   7     1859.81     1979.21     93.37 o
  -8  12   7       49.84       95.11     46.92 o
  -7  12   7      391.06      398.13     58.83 o
  -6  12   7       38.59       75.59     44.29 o
  -5  12   7      406.00      544.90     89.05 o
  -4  12   7       76.14      113.55     50.92 o
  -3  12   7     1803.10     1745.58     94.75 o
  -2  12   7      221.97      142.03     59.44 o
  -1  12   7      401.09      368.77     65.58 o
  -9  13   7      549.02      558.33     75.44 o
  -8  13   7       92.79      114.03     58.11 o
  -7  13   7      348.23      264.36     61.48 o
  -6  13   7      374.14      397.71     61.14 o
  -5  13   7      114.29      190.73     56.46 o
  -4  13   7      616.19      596.82     83.93 o
   0   1   8    69537.97    69926.04   2471.85 o
  -1   2   8      156.99      235.75     12.77 o
   0   2   8     3664.20     3605.44    108.92 o
  -2   3   8     1630.11     1510.66     49.98 o
  -1   3   8     2075.30     1942.64     58.66 o
   0   3   8      533.77      549.47     27.85 o
  -3   4   8      665.93      671.47     20.89 o
  -2   4   8      155.78      176.92     13.17 o
  -1   4   8      410.63      380.56     20.79 o
   0   4   8     2626.79     2406.89     63.26 o
  -4   5   8     3701.31     3856.50    105.09 o
  -3   5   8      698.56      706.86     28.57 o
  -2   5   8      761.60      842.20     28.85 o
  -1   5   8     4345.39     4447.72    106.31 o
   0   5   8      236.49      342.72     16.93 o
  -5   6   8     3055.69     3006.69     80.21 o
  -4   6   8     3297.95     3123.97     88.96 o
  -3   6   8      942.08     1007.72     39.19 o
  -2   6   8     3161.92     2918.39     85.68 o
  -1   6   8     3079.63     2998.12     77.29 o
   0   6   8      780.50      779.16     30.52 o
  -6   7   8     2767.78     2834.25     81.95 o
  -5   7   8     1304.58     1418.55     47.26 o
  -4   7   8     3242.95     3302.36    113.62 o
  -3   7   8     3328.94     3297.37     90.35 o
  -2   7   8     1084.21     1176.48     59.91 o
  -1   7   8     2722.28     2853.63    106.87 o
   0   7   8      385.18      379.89     26.30 o
  -7   8   8     2394.86     2443.22     75.67 o
  -6   8   8     1458.48     1425.54     60.49 o
  -5   8   8      992.80     1103.70     48.68 o
  -4   8   8     2275.45     2172.19     69.16 o
  -3   8   8     1192.62     1346.70     46.14 o
  -2   8   8     1387.22     1551.51     56.40 o
  -1   8   8     2341.41     2228.60     81.60 o
   0   8   8        1.25        7.23     30.46 o
  -8   9   8      213.11      256.66     35.61 o
  -7   9   8     1907.43     1962.19     66.44 o
  -6   9   8      545.42      593.53     50.28 o
  -5   9   8     1032.84     1048.35     51.99 o
  -4   9   8      842.04      815.09     45.51 o
  -3   9   8      324.76      361.86     32.33 o
  -2   9   8     1742.72     1871.89     69.99 o
  -1   9   8      137.59      187.98     35.55 o
   0   9   8      815.10      902.33     66.18 o
  -9  10   8     2072.11     2233.16     95.02 o
  -8  10   8      862.80      766.59     46.98 o
  -7  10   8     1044.24      891.71     51.44 o
  -6  10   8      745.42      722.00     58.41 o
  -5  10   8      603.87      688.32     47.83 o
  -4  10   8      917.84      834.65     55.58 o
  -3  10   8     1074.39     1051.99     50.71 o
  -2  10   8      822.06      843.57     47.50 o
  -1  10   8     2263.25     2402.26    105.65 o
   0  10   8      360.51      382.06     52.46 o
 -10  11   8      299.74      269.16     58.26 o
  -9  11   8     1781.92     1776.69     84.41 o
  -8  11   8     1443.69     1322.74     98.35 o
  -7  11   8     2935.90     3004.17    100.95 o
  -6  11   8       44.23       13.17     38.93 o
  -5  11   8       37.16       67.11     46.88 o
  -4  11   8     3050.70     2777.27    113.20 o
  -3  11   8     1472.02     1482.69     74.24 o
  -2  11   8     1903.78     1743.63     84.81 o
  -1  11   8      300.27      231.47     53.07 o
   0  11   8     1227.50     1188.45     81.91 o
 -11  12   8      739.42      743.66     85.13 o
 -10  12   8      367.56      454.00     67.33 o
  -9  12   8        6.98       17.26     54.64 o
  -8  12   8     1559.39     1297.81     85.12 o
  -7  12   8      231.43      280.57     46.32 o
  -6  12   8     1976.13     1825.16     91.03 o
  -5  12   8      171.73      196.18     55.43 o
  -4  12   8     1732.11     1827.36     96.15 o
  -3  12   8       18.77      -29.26     56.82 o
  -2  12   8      361.81      370.70     64.53 o
  -1  12   8      552.24      455.90     69.22 o
  -9  13   8      532.82      621.89     72.06 o
  -8  13   8      555.50      600.35     68.36 o
  -7  13   8      309.35      304.64     54.56 o
  -6  13   8      222.60      242.22     60.36 o
  -5  13   8      652.33      733.35     69.63 o
  -4  13   8      599.81      613.44    117.17 o
   0   1   9     2503.17     2610.49     96.47 o
  -1   2   9     9091.13     9056.62    255.89 o
   0   2   9      608.90      456.32     27.56 o
  -2   3   9     1872.66     2125.05     68.95 o
  -1   3   9     2098.73     2301.22     66.90 o
   0   3   9      760.45      665.48     26.76 o
  -3   4   9     4246.70     4388.84    128.40 o
  -2   4   9      280.18      294.53     16.67 o
  -1   4   9     4490.95     4566.34    130.58 o
   0   4   9     6878.88     7085.77    185.18 o
  -4   5   9     8848.88     8786.53    216.42 o
  -3   5   9     1889.34     1988.83     58.56 o
  -2   5   9     1859.00     1964.83     55.91 o
  -1   5   9     8493.90     8353.58    232.11 o
   0   5   9     7442.58     6822.09    172.66 o
  -5   6   9      935.20      980.86     34.83 o
  -4   6   9      365.85      364.33     21.60 o
  -3   6   9      223.05      264.58     20.88 o
  -2   6   9      287.51      286.69     22.92 o
  -1   6   9      870.51     1005.62     32.37 o
   0   6   9      268.63      293.62     21.34 o
  -6   7   9     2895.71     2840.92     90.51 o
  -5   7   9     4628.79     4775.75    129.16 o
  -4   7   9     4121.33     4168.43    119.09 o
  -3   7   9     4111.32     4255.59    119.63 o
  -2   7   9     4738.44     4737.25    134.98 o
  -1   7   9     2814.66     2685.96     85.44 o
   0   7   9     1319.32     1309.58     51.42 o
  -7   8   9      663.69      692.50     36.62 o
  -6   8   9     1784.19     1778.63     64.09 o
  -5   8   9     3465.21     3699.52    120.03 o
  -4   8   9      297.90      328.18     27.64 o
  -3   8   9     3374.51     3455.80    103.41 o
  -2   8   9     1306.47     1413.07     78.86 o
  -1   8   9      643.92      702.50     49.46 o
   0   8   9      811.57      739.46     40.93 o
  -8   9   9      418.72      417.31     38.33 o
  -7   9   9     2226.97     2234.37     82.91 o
  -6   9   9      467.86      434.90     37.80 o
  -5   9   9       56.98       38.92     29.99 o
  -4   9   9       93.11      135.91     28.13 o
  -3   9   9      464.99      452.01     43.55 o
  -2   9   9     2247.19     2273.86     75.05 o
  -1   9   9      406.44      422.33     40.43 o
   0   9   9     3371.72     3235.13    131.67 o
  -9  10   9      427.51      409.95     48.37 o
  -8  10   9     3486.00     3446.33    116.34 o
  -7  10   9     5789.12     5753.27    177.87 o
  -6  10   9     1390.50     1445.42     73.83 o
  -5  10   9        1.92      -17.51     36.40 o
  -4  10   9     1375.14     1336.09     57.70 o
  -3  10   9     5792.12     5515.96    225.74 o
  -2  10   9     3411.09     3218.70    123.72 o
  -1  10   9      427.38      352.98     47.32 o
   0  10   9     4544.10     4602.33    178.08 o
 -10  11   9     1083.32     1157.37     77.28 o
  -9  11   9      418.40      428.98     61.83 o
  -8  11   9     1199.96     1365.36    108.36 o
  -7  11   9     1291.79     1206.69     78.52 o
  -6  11   9      223.64      181.31     47.85 o
  -5  11   9      256.75      224.38     48.54 o
  -4  11   9     1267.30     1227.35     62.69 o
  -3  11   9     1283.49     1413.57     71.02 o
  -2  11   9      410.78      345.96     56.41 o
  -1  11   9      990.59      945.28     67.15 o
   0  11   9      508.11      573.46     67.30 o
 -11  12   9       61.18       15.24     65.51 o
 -10  12   9       38.60       72.09     65.86 o
  -9  12   9      267.39      293.59     60.25 o
  -8  12   9      118.99       80.69     60.45 o
  -7  12   9      835.26      839.92     59.53 o
  -6  12   9      107.40      158.22     48.11 o
  -5  12   9      880.26      797.59     68.98 o
  -4  12   9      170.01      145.08     63.58 o
  -3  12   9      273.18      213.86     59.60 o
  -2  12   9       41.57       63.74     58.51 o
  -1  12   9       58.10       63.97     67.99 o
  -9  13   9      135.43      168.24     70.20 o
  -8  13   9     1049.42      984.06     95.37 o
  -7  13   9      336.92      328.08     59.30 o
  -6  13   9      387.67      323.24     59.86 o
  -5  13   9     1051.64     1180.79    100.32 o
  -4  13   9      156.89      150.05     73.57 o
   0   1  10    29835.96    30376.61   1076.06 o
  -1   2  10      517.72      514.75     26.61 o
   0   2  10      458.44      427.76     19.78 o
  -2   3  10     4287.48     4114.70    116.12 o
  -1   3  10     3774.59     3717.12    110.21 o
   0   3  10     1948.23     1695.36     55.47 o
  -3   4  10      628.40      550.25     24.67 o
  -2   4  10     3867.90     4457.64    128.60 o
  -1   4  10      716.35      657.84     34.61 o
   0   4  10     5329.45     4766.28    131.64 o
  -4   5  10      111.86      180.76     24.59 o
  -3   5  10      196.25      169.61     18.77 o
  -2   5  10      166.37      169.90     13.13 o
  -1   5  10       74.62      147.85     19.24 o
   0   5  10      812.08      871.90     33.43 o
  -5   6  10     6487.13     6378.32    192.42 o
  -4   6  10     3021.98     2962.08     88.31 o
  -3   6  10      254.36      271.39     24.69 o
  -2   6  10     3343.98     3285.77     95.58 o
  -1   6  10     6279.31     6110.61    157.36 o
   0   6  10     5743.82     5823.81    162.74 o
  -6   7  10     2062.91     2092.73     76.58 o
  -5   7  10     2022.62     1988.17     78.82 o
  -4   7  10     2431.74     2531.72     78.28 o
  -3   7  10     2180.95     2309.36     79.58 o
  -2   7  10     2321.21     2294.87     72.23 o
  -1   7  10     2262.14     2276.84     76.03 o
   0   7  10      407.18      426.38     31.73 o
  -7   8  10     1645.67     1732.91     68.02 o
  -6   8  10      411.87      474.15     40.82 o
  -5   8  10     1098.10     1130.73     50.58 o
  -4   8  10     3502.06     3335.20    103.86 o
  -3   8  10     1109.68     1085.99     44.00 o
  -2   8  10      281.83      249.89     27.79 o
  -1   8  10     1758.63     1680.80     80.20 o
   0   8  10      667.44      655.58     40.14 o
  -8   9  10      881.65      928.70     50.63 o
  -7   9  10     1179.00     1117.03     50.11 o
  -6   9  10      746.82      860.97     49.59 o
  -5   9  10      654.94      776.86     42.73 o
  -4   9  10      545.70      493.43     35.16 o
  -3   9  10      627.33      639.20     37.98 o
  -2   9  10     1189.08     1127.15     49.71 o
  -1   9  10      798.94      806.93     48.50 o
   0   9  10      601.28      647.69     54.98 o
  -9  10  10     1240.53     1131.39     65.07 o
  -8  10  10      615.18      628.31     49.95 o
  -7  10  10      240.80      300.49     46.63 o
  -6  10  10       28.60       -6.87     35.89 o
  -5  10  10      281.18      314.56     41.65 o
  -4  10  10       26.10       29.22     32.81 o
  -3  10  10      205.18      275.34     39.79 o
  -2  10  10      586.33      607.31     52.10 o
  -1  10  10      922.80      893.68     57.09 o
   0  10  10      473.57      514.66     67.68 o
 -10  11  10      834.98      849.75     72.43 o
  -9  11  10     1036.23      988.79     72.52 o
  -8  11  10     2188.65     2195.79    125.70 o
  -7  11  10     2877.35     2832.26    107.38 o
  -6  11  10      352.68      290.13     50.94 o
  -5  11  10      414.04      462.09     55.47 o
  -4  11  10     2830.85     2637.30    115.08 o
  -3  11  10     2159.90     2287.67    120.67 o
  -2  11  10     1027.24      990.09     70.42 o
  -1  11  10      797.58      855.58     66.15 o
   0  11  10      757.29      906.61     74.77 o
 -11  12  10      345.15      315.59     74.18 o
 -10  12  10      548.37      430.96     73.94 o
  -9  12  10      272.35      368.98     70.14 o
  -8  12  10      948.42      860.83     77.51 o
  -7  12  10      620.89      615.40     57.39 o
  -6  12  10      657.31      727.25    107.61 o
  -5  12  10      653.04      702.50     66.10 o
  -4  12  10      838.39      895.00     75.42 o
  -3  12  10      255.58      282.04     61.49 o
  -2  12  10      542.64      505.71     66.41 o
  -1  12  10      438.69      338.88     70.17 o
  -9  13  10      139.68       57.05     67.12 o
  -8  13  10      235.74      269.58     70.83 o
  -7  13  10       74.12       80.46     54.88 o
  -6  13  10      126.16      143.82     59.01 o
  -5  13  10      225.26      306.82     83.54 o
  -4  13  10      162.84      144.62     71.99 o
   0   1  11     8043.73     8077.42    289.37 o
  -1   2  11    11432.35    11862.34    393.37 o
   0   2  11     5757.81     5591.62    177.62 o
  -2   3  11     2421.69     2435.34     69.02 o
  -1   3  11     2065.03     2076.42     66.36 o
   0   3  11      309.05      284.40     17.93 o
  -3   4  11     3690.44     3604.68    104.98 o
  -2   4  11     3122.69     2856.32     85.61 o
  -1   4  11     3545.71     3395.54    108.24 o
   0   4  11        2.65       12.32     14.72 o
  -4   5  11     5131.08     5011.64    149.18 o
  -3   5  11      858.03      891.81     39.51 o
  -2   5  11      996.88     1073.39     44.30 o
  -1   5  11     5508.76     5438.82    162.81 o
   0   5  11      174.00      175.52     21.22 o
  -5   6  11     1102.52     1142.97     54.02 o
  -4   6  11     3097.69     2950.70    103.97 o
  -3   6  11      530.23      565.49     28.67 o
  -2   6  11     3639.52     3648.68     97.92 o
  -1   6  11     1144.74     1155.95     44.69 o
   0   6  11     3011.32     3111.38     96.25 o
  -6   7  11     2812.54     2890.08    105.02 o
  -5   7  11      584.12      592.39     38.14 o
  -4   7  11     2934.84     3053.58     96.05 o
  -3   7  11     3075.50     3170.99     92.08 o
  -2   7  11      616.84      605.59     33.19 o
  -1   7  11     2914.19     2985.58     88.45 o
   0   7  11     3432.35     3476.78    108.99 o
  -7   8  11     1187.61     1241.23     59.92 o
  -6   8  11      155.55      172.45     44.30 o
  -5   8  11     1053.93     1104.78     52.00 o
  -4   8  11       19.11       63.88     25.59 o
  -3   8  11      981.48      962.79     50.70 o
  -2   8  11      231.45      261.73     30.88 o
  -1   8  11      830.82      887.55     53.54 o
   0   8  11       32.68       65.90     34.50 o
  -8   9  11     1456.08     1534.53     92.45 o
  -7   9  11     1495.76     1480.82     61.24 o
  -6   9  11     3921.28     4029.72    136.47 o
  -5   9  11     2086.79     2020.66     76.53 o
  -4   9  11     1513.16     1536.29     58.15 o
  -3   9  11     3591.87     3550.43    114.92 o
  -2   9  11     1849.96     1768.42     66.01 o
  -1   9  11     1518.22     1554.39     64.82 o
   0   9  11       83.86       60.85     40.12 o
  -9  10  11      126.29      117.33     51.46 o
  -8  10  11      355.18      403.63     47.59 o
  -7  10  11      597.46      648.12     50.61 o
  -6  10  11     3152.72     3158.53    117.58 o
  -5  10  11       36.41      -25.83     33.96 o
  -4  10  11     3140.88     2961.12     98.53 o
  -3  10  11      703.23      704.56     54.71 o
  -2  10  11      397.55      388.45     44.43 o
  -1  10  11      124.09       98.92     40.88 o
   0  10  11       52.10       55.70     46.96 o
 -10  11  11      641.88      841.72     77.78 o
  -9  11  11      871.78      966.52     89.51 o
  -8  11  11      376.57      373.87     60.25 o
  -7  11  11      852.57      861.45     57.13 o
  -6  11  11      931.97     1091.78     68.38 o
  -5  11  11      934.74      917.79     88.56 o
  -4  11  11      917.91      850.07     65.12 o
  -3  11  11      462.39      478.81     50.40 o
  -2  11  11      798.04      995.81     77.93 o
  -1  11  11      585.71      623.73     63.24 o
   0  11  11        9.04       36.84     64.30 o
 -10  12  11       55.96      114.34     67.95 o
  -9  12  11     2157.23     2088.94    187.67 o
  -8  12  11      337.31      387.27     66.59 o
  -7  12  11       59.16       51.70     48.60 o
  -6  12  11        5.18      -45.86     53.69 o
  -5  12  11       46.60       75.77     61.20 o
  -4  12  11      312.64      407.37     61.41 o
  -3  12  11     2357.16     2440.45    134.62 o
  -2  12  11       59.67       60.66     62.37 o
  -8  13  11       92.24      116.32     67.49 o
  -7  13  11      568.78      581.41     62.35 o
  -6  13  11      586.90      560.17     75.23 o
  -5  13  11       93.07      -14.86     69.26 o
   0   0  12     4491.83     5326.74    474.99 o
   0   1  12    15079.37    14717.32    524.40 o
  -1   2  12       16.23       36.53     14.52 o
   0   2  12     6046.29     5884.29    186.35 o
  -2   3  12     3251.90     3234.15     96.11 o
  -1   3  12     3554.37     3581.62    101.85 o
   0   3  12     1809.29     1733.77     57.16 o
  -3   4  12     2732.51     2778.94     83.90 o
  -2   4  12     3879.55     3608.07    105.88 o
  -1   4  12     2631.95     2669.10     80.57 o
   0   4  12     3607.08     3740.41    115.80 o
  -4   5  12      902.44      862.12     34.01 o
  -3   5  12    19632.39    19290.68    546.16 o
  -2   5  12    20047.89    19892.03    589.23 o
  -1   5  12      944.38      909.33     38.01 o
   0   5  12     1652.34     1633.62     61.43 o
  -5   6  12     2606.22     2718.48     97.51 o
  -4   6  12      606.79      627.49     34.42 o
  -3   6  12     1489.18     1397.96     52.68 o
  -2   6  12      522.82      510.29     30.59 o
  -1   6  12     2910.24     2838.90     87.66 o
   0   6  12      118.40      105.42     25.94 o
  -6   7  12      770.74      893.73     86.61 o
  -5   7  12     1562.27     1520.47     68.66 o
  -4   7  12      601.70      672.59     48.96 o
  -3   7  12      766.55      812.24     46.82 o
  -2   7  12     1309.94     1435.92     56.55 o
  -1   7  12      807.29      886.32     42.93 o
   0   7  12      111.23      144.84     31.83 o
  -7   8  12     1840.87     1688.55     71.24 o
  -6   8  12      153.98      111.07     32.66 o
  -5   8  12     1727.16     1687.06     73.95 o
  -4   8  12        6.26       17.90     25.78 o
  -3   8  12     1953.86     1830.19     64.58 o
  -2   8  12      105.36      112.33     28.77 o
  -1   8  12     1756.98     1690.20     66.76 o
   0   8  12     3382.07     3432.54    192.80 o
  -8   9  12     1018.07      827.59     52.75 o
  -7   9  12     1737.21     1873.85    136.92 o
  -6   9  12      165.64      151.31     44.11 o
  -5   9  12     1093.62     1159.21     54.33 o
  -4   9  12     1137.18     1055.28     48.35 o
  -3   9  12      187.14      242.18     33.25 o
  -2   9  12     1615.53     1645.42     64.75 o
  -1   9  12     1057.16     1076.35     71.13 o
   0   9  12       12.34       -2.22     41.07 o
  -9  10  12       75.82       61.35     52.66 o
  -8  10  12     1345.00     1277.54     71.97 o
  -7  10  12     1536.10     1512.04     76.00 o
  -6  10  12      655.71      739.43     52.81 o
  -5  10  12     3275.60     3166.64    111.13 o
  -4  10  12      569.36      504.59     47.61 o
  -3  10  12     1500.66     1428.57     67.18 o
  -2  10  12     1280.54     1243.49     62.01 o
  -1  10  12       36.74       43.32     45.49 o
   0  10  12      356.63      381.36     57.13 o
 -10  11  12       57.93       99.78     56.42 o
  -9  11  12        6.01        5.03     73.94 o
  -8  11  12      880.90      887.21     81.67 o
  -7  11  12      296.14      271.35     56.73 o
  -6  11  12      991.27      905.09     69.82 o
  -5  11  12      779.93      922.09     79.20 o
  -4  11  12      355.84      279.09     52.86 o
  -3  11  12      966.97      905.38     58.01 o
  -2  11  12        5.78       25.89     48.57 o
  -1  11  12       41.82       17.73     59.80 o
   0  11  12      504.83      486.67     68.95 o
 -10  12  12     1541.53     1574.42    114.75 o
  -9  12  12      485.31      456.35     71.34 o
  -8  12  12      666.41      700.11     72.83 o
  -7  12  12      174.50      162.94     49.34 o
  -6  12  12      146.75      260.01     83.33 o
  -5  12  12      275.95      257.19     63.23 o
  -4  12  12      766.55      693.77     69.16 o
  -3  12  12      533.78      571.91     71.26 o
  -2  12  12     1601.46     1489.67    190.57 o
  -8  13  12      492.53      570.30     77.93 o
  -7  13  12       40.05       28.05     53.98 o
  -6  13  12       14.20       -4.28     66.37 o
  -5  13  12      578.70      909.87     93.92 o
   0   1  13    18692.89    18907.78    672.87 o
  -1   2  13      650.63      549.76     27.44 o
   0   2  13     4525.60     4557.13    154.82 o
  -2   3  13     2500.50     2599.89     80.28 o
  -1   3  13     2307.66     2410.48     77.84 o
   0   3  13      499.39      553.86     38.06 o
  -3   4  13     6513.05     6676.56    182.62 o
  -2   4  13       21.11       18.10     13.74 o
  -1   4  13     5853.96     5748.53    173.92 o
   0   4  13      532.84      581.28     28.01 o
  -4   5  13     3328.11     3232.74     94.88 o
  -3   5  13      213.93      228.70     24.82 o
  -2   5  13      353.22      385.74     31.59 o
  -1   5  13     2788.67     2799.58     93.84 o
   0   5  13     1401.03     1662.65     62.90 o
  -5   6  13      616.25      668.93     37.18 o
  -4   6  13     7371.00     7391.29    229.90 o
  -3   6  13     5460.59     5248.62    163.06 o
  -2   6  13     7801.07     7978.66    252.02 o
  -1   6  13      557.27      582.02     48.98 o
   0   6  13     5072.07     5259.08    173.28 o
  -6   7  13     2115.79     2259.36     92.60 o
  -5   7  13     1716.28     1820.75     70.21 o
  -4   7  13     4751.99     4590.10    142.75 o
  -3   7  13     4606.59     4465.20    144.10 o
  -2   7  13     1673.90     1702.48     73.67 o
  -1   7  13     2442.34     2421.23     83.80 o
   0   7  13     3310.68     3458.02    129.85 o
  -7   8  13     2332.44     2245.64     95.24 o
  -6   8  13      698.63      769.20     50.44 o
  -5   8  13       18.49       12.57     30.57 o
  -4   8  13     1461.86     1512.29     61.09 o
  -3   8  13        6.04      -28.41     28.41 o
  -2   8  13      795.03      792.75     51.16 o
  -1   8  13     2317.10     2199.40     86.46 o
   0   8  13     2638.19     2544.27    104.03 o
  -8   9  13     2313.27     2471.08    160.32 o
  -7   9  13       71.95       66.83     40.47 o
  -6   9  13      985.20     1047.50     69.91 o
  -5   9  13      534.81      535.07     42.90 o
  -4   9  13      505.74      504.76     42.64 o
  -3   9  13      886.94      956.48     59.16 o
  -2   9  13      123.88      126.04     37.67 o
  -1   9  13     2027.79     2118.25     88.11 o
   0   9  13     1021.23      997.36     62.30 o
  -9  10  13      181.57      208.64     55.93 o
  -8  10  13       98.84      134.17     46.02 o
  -7  10  13      220.35      259.09     61.53 o
  -6  10  13     2061.31     2061.19     99.85 o
  -5  10  13      101.04       79.64     37.63 o
  -4  10  13     1740.25     1537.41     72.06 o
  -3  10  13      152.30      157.42     42.18 o
  -2  10  13       71.81       67.99     46.12 o
  -1  10  13      192.26      222.58     56.44 o
   0  10  13      460.33      433.69     64.43 o
 -10  11  13      280.92      359.16     67.22 o
  -9  11  13      927.42      999.01     87.28 o
  -8  11  13      630.60      578.02     65.06 o
  -7  11  13      480.44      494.30     62.54 o
  -6  11  13      931.69     1009.39     68.21 o
  -5  11  13      858.52      904.35     65.48 o
  -4  11  13      447.25      465.02     53.03 o
  -3  11  13      640.63      643.86     54.38 o
  -2  11  13      897.48      753.46     66.50 o
  -1  11  13      237.05      253.51     64.91 o
   0  11  13      100.68      103.60     61.80 o
 -10  12  13       60.04      -31.89     72.75 o
  -9  12  13      493.47      364.87     87.20 o
  -8  12  13       64.00       17.76     61.34 o
  -7  12  13      560.49      643.24     71.51 o
  -6  12  13      188.85      222.69     58.38 o
  -5  12  13      548.11      530.20     72.70 o
  -4  12  13       68.38        5.41     57.23 o
  -3  12  13      528.61      463.54     75.77 o
  -2  12  13      107.53       85.35     63.89 o
  -7  13  13      154.95      167.54     55.48 o
  -6  13  13      152.88      189.25     69.27 o
   0   1  14     6841.89     7451.96    268.51 o
  -1   2  14    16671.63    16623.15    592.04 o
   0   2  14    13853.34    14075.78    466.61 o
  -2   3  14     2261.94     2271.85     70.82 o
  -1   3  14     1891.54     1911.17     64.38 o
   0   3  14      421.00      459.87     27.95 o
  -3   4  14     1378.80     1363.13     47.24 o
  -2   4  14     2174.00     2222.61     67.85 o
  -1   4  14     1133.92      981.08     39.06 o
   0   4  14     4977.95     4687.09    143.20 o
  -4   5  14     2694.67     2588.65     80.63 o
  -3   5  14     1402.17     1390.06     52.07 o
  -2   5  14     1456.90     1518.07     58.17 o
  -1   5  14     2613.22     2605.76     85.96 o
   0   5  14      425.12      467.13     32.98 o
  -5   6  14     5270.13     5176.58    171.70 o
  -4   6  14     3784.82     3684.73    118.59 o
  -3   6  14        4.47       26.26     25.64 o
  -2   6  14     3746.54     3749.31    126.90 o
  -1   6  14     5358.86     5221.53    163.26 o
   0   6  14      312.24      319.77     38.63 o
  -6   7  14      763.80      795.83     79.43 o
  -5   7  14     3329.49     3300.77    117.03 o
  -4   7  14     2066.81     2057.32     75.67 o
  -3   7  14     2211.81     2338.44     79.28 o
  -2   7  14     3408.74     3344.32    116.20 o
  -1   7  14      600.63      683.25     41.67 o
   0   7  14      147.19      125.79     44.64 o
  -7   8  14      624.48      631.72     47.26 o
  -6   8  14     1899.16     1974.52    142.43 o
  -5   8  14       64.14       31.17     31.64 o
  -4   8  14     4575.99     4425.59    152.49 o
  -3   8  14       21.24       12.22     29.57 o
  -2   8  14     1939.85     1870.63     75.50 o
  -1   8  14      541.79      450.74     43.40 o
   0   8  14       30.20       -8.01     40.50 o
  -8   9  14      964.34      866.41     64.62 o
  -7   9  14      994.22      999.32     93.19 o
  -6   9  14     1053.33     1071.37     61.12 o
  -5   9  14     1021.86     1075.98     81.54 o
  -4   9  14      836.61      901.58     53.25 o
  -3   9  14      953.76      954.42     51.05 o
  -2   9  14      888.09      793.32     51.45 o
  -1   9  14      931.19      960.50     57.39 o
   0   9  14      287.97      279.14     52.71 o
  -9  10  14     1433.85     1407.53     98.64 o
  -8  10  14      304.79      363.32     52.57 o
  -7  10  14      264.89      270.37     47.25 o
  -6  10  14       66.55      120.57     41.03 o
  -5  10  14      422.37      337.47     42.22 o
  -4  10  14       56.60       64.70     41.09 o
  -3  10  14      209.05      199.42     42.16 o
  -2  10  14      403.79      486.89     83.03 o
  -1  10  14     1483.37     1489.54     98.75 o
   0  10  14       46.11        6.81     63.65 o
 -10  11  14      150.96       72.46     74.52 o
  -9  11  14      543.63      638.84     79.45 o
  -8  11  14     1244.47     1210.17     76.54 o
  -7  11  14     1161.41     1046.16     78.27 o
  -6  11  14      399.70      440.69     56.10 o
  -5  11  14      314.83      310.92     53.66 o
  -4  11  14     1233.77     1162.81     73.98 o
  -3  11  14     1265.22     1297.11     78.11 o
  -2  11  14      482.06      539.01     85.76 o
  -1  11  14       78.68       99.72     63.14 o
   0  11  14      283.38      323.38     69.68 o
 -10  12  14       22.23       68.02     76.92 o
  -9  12  14       39.05       95.09     81.56 o
  -8  12  14      419.59      586.65     77.88 o
  -7  12  14      115.17      193.72     62.11 o
  -6  12  14     1355.01     1410.10     85.86 o
  -5  12  14      143.76       48.78     64.99 o
  -4  12  14      467.51      382.88     81.46 o
  -3  12  14       51.62       87.99     68.50 o
  -2  12  14       30.97        8.98     62.91 o
   0   1  15     3487.99     3481.81    129.59 o
  -1   2  15     2588.29     2605.39    114.01 o
   0   2  15    15836.99    15326.77    509.09 o
  -2   3  15     1531.18     1489.57     55.29 o
  -1   3  15     1409.07     1192.64     45.06 o
   0   3  15    18368.36    17759.76    552.77 o
  -3   4  15     2144.07     2160.01     72.89 o
  -2   4  15      967.39      967.75     35.54 o
  -1   4  15     2420.41     2503.81     78.45 o
   0   4  15       36.18       30.10     18.61 o
  -4   5  15     3802.49     3804.82    120.74 o
  -3   5  15      184.13      209.70     29.22 o
  -2   5  15      191.92      193.44     25.38 o
  -1   5  15     3904.28     4046.08    132.45 o
   0   5  15     7681.65     7538.65    241.26 o
  -5   6  15     2079.80     2045.48     78.34 o
  -4   6  15     2021.23     2020.30     70.45 o
  -3   6  15      345.36      382.16     38.32 o
  -2   6  15     1845.54     1919.23     73.73 o
  -1   6  15     2049.64     2202.97     86.22 o
   0   6  15     1206.89     1151.92     65.51 o
  -6   7  15     1224.58     1349.90     67.47 o
  -5   7  15     2360.16     2647.71    114.07 o
  -4   7  15     2615.03     2694.82     99.38 o
  -3   7  15     2768.94     2876.61    121.34 o
  -2   7  15     2474.58     2467.51     94.03 o
  -1   7  15     1124.81     1175.39     89.35 o
   0   7  15      186.78      176.78     39.13 o
  -7   8  15       61.87       44.26     36.89 o
  -6   8  15     1307.17     1297.47     97.84 o
  -5   8  15     3242.74     3383.77    122.37 o
  -4   8  15        1.53      -31.81     31.81 o
  -3   8  15     3621.77     3577.67    116.89 o
  -2   8  15     1345.14     1357.96     60.97 o
  -1   8  15       67.50       95.12     40.29 o
   0   8  15       43.92       41.23     41.53 o
  -8   9  15     1375.95     1322.87     76.63 o
  -7   9  15      652.97      678.25     53.14 o
  -6   9  15      670.99      646.21     63.85 o
  -5   9  15      222.34      205.55     38.05 o
  -4   9  15      298.30      299.87     40.39 o
  -3   9  15      667.44      611.01     43.34 o
  -2   9  15      603.37      542.52     46.74 o
  -1   9  15     1534.22     1495.02     96.16 o
   0   9  15     1022.78     1085.84     73.31 o
  -9  10  15       79.68       63.48     55.06 o
  -8  10  15     2567.01     2666.40    122.57 o
  -7  10  15     2556.92     2471.17    113.93 o
  -6  10  15      378.45      463.17     48.66 o
  -5  10  15       30.68       46.21     44.42 o
  -4  10  15      414.71      393.59     47.97 o
  -3  10  15     2596.67     2665.27    109.85 o
  -2  10  15     2486.12     2600.97    118.80 o
  -1  10  15      129.81      125.23     62.29 o
   0  10  15      913.98      971.21     87.04 o
 -10  11  15      224.88      359.26     74.80 o
  -9  11  15       67.78       51.11     60.09 o
  -8  11  15      550.47      613.21     71.13 o
  -7  11  15      258.36      218.93     53.81 o
  -6  11  15       89.82      139.12     52.80 o
  -5  11  15      103.82      132.84     52.62 o
  -4  11  15      260.49      260.45     54.39 o
  -3  11  15      580.32      541.16     67.40 o
  -2  11  15       47.94      -26.67     53.39 o
  -1  11  15      273.44      319.23     77.16 o
   0  11  15      222.23      215.06     67.75 o
  -9  12  15      199.00      169.69     85.60 o
  -8  12  15      603.23      799.22     78.82 o
  -7  12  15      693.64      687.45    114.68 o
  -6  12  15        8.81       -9.77     57.03 o
  -5  12  15      564.04      479.47     71.04 o
  -4  12  15      577.09      562.98     68.10 o
  -3  12  15      209.41      196.26     79.07 o
   0   1  16      981.67      898.89     43.14 o
  -1   2  16     9474.51     9143.74    328.15 o
   0   2  16     1041.47     1052.25     61.27 o
  -2   3  16     4751.45     4795.70    163.71 o
  -1   3  16     4664.09     4687.20    151.43 o
   0   3  16      228.37      147.30     20.46 o
  -3   4  16     1571.72     1497.29     52.96 o
  -2   4  16     1250.31     1559.08     51.58 o
  -1   4  16     1597.86     1545.42     67.07 o
   0   4  16     3583.86     3227.66    101.91 o
  -4   5  16     1303.10     1453.52     84.31 o
  -3   5  16     2184.77     2219.15     75.52 o
  -2   5  16     2133.55     2229.79     80.81 o
  -1   5  16     1184.98     1182.80     58.82 o
   0   5  16      176.12      185.50     31.92 o
  -5   6  16     6787.77     6230.09    219.06 o
  -4   6  16     6049.51     6130.44    204.17 o
  -3   6  16      660.55      714.26     43.76 o
  -2   6  16     6449.24     6532.85    209.08 o
  -1   6  16     6617.35     6286.38    218.06 o
   0   6  16     7285.13     7020.51    245.62 o
  -6   7  16     2297.11     2244.17     92.58 o
  -5   7  16     2591.00     2662.33     98.06 o
  -4   7  16     1911.38     1926.07     93.76 o
  -3   7  16     1970.35     1925.34     71.34 o
  -2   7  16     2821.55     2633.82     97.60 o
  -1   7  16     2051.38     2274.49    101.51 o
   0   7  16      650.76      659.74     58.80 o
  -7   8  16     1498.92     1482.85     80.73 o
  -6   8  16       20.59       37.98     36.65 o
  -5   8  16     2203.54     2248.52     87.49 o
  -4   8  16     1296.98     1308.81     61.35 o
  -3   8  16     2312.96     2181.93     80.76 o
  -2   8  16       68.28      101.89     33.46 o
  -1   8  16     1532.20     1576.44     80.64 o
   0   8  16       55.22       35.90     42.65 o
  -8   9  16      932.55     1086.96     71.37 o
  -7   9  16     3405.90     3497.46    158.53 o
  -6   9  16     1430.61     1465.59     76.26 o
  -5   9  16     1089.35     1028.65     60.61 o
  -4   9  16      980.20      870.70     53.58 o
  -3   9  16     1840.04     1771.51     70.34 o
  -2   9  16     3459.86     3456.53    135.99 o
  -1   9  16      791.75      800.13     63.64 o
   0   9  16      230.25      173.49     51.39 o
  -9  10  16      452.83      449.43     64.53 o
  -8  10  16     1065.11     1067.09     76.53 o
  -7  10  16      293.37      266.26     50.62 o
  -6  10  16      224.33      221.08     45.31 o
  -5  10  16      188.84      268.98     80.65 o
  -4  10  16      197.25      212.59     44.47 o
  -3  10  16      342.73      363.12     51.97 o
  -2  10  16     1068.30     1008.78     63.29 o
  -1  10  16      464.32      566.13     71.72 o
   0  10  16        7.40       21.52     66.09 o
 -10  11  16      136.09      215.36     75.67 o
  -9  11  16      965.11      996.74     82.90 o
  -8  11  16      430.82      507.05     65.47 o
  -7  11  16     1081.97     1119.31     80.50 o
  -6  11  16      192.24      161.63     54.05 o
  -5  11  16      180.68      126.78     52.40 o
  -4  11  16     1212.63     1091.66     74.40 o
  -3  11  16      334.38      389.11     66.63 o
  -2  11  16     1039.67      994.30     79.71 o
  -1  11  16      115.46      128.87     63.89 o
  -9  12  16      536.31      605.62    106.13 o
  -8  12  16      905.54      803.97     78.84 o
  -7  12  16      334.33      198.84     65.91 o
  -6  12  16       18.50       26.99     56.96 o
  -5  12  16      424.10      368.61     67.89 o
  -4  12  16      849.97      861.79     86.82 o
  -3  12  16      533.72      417.44     71.20 o
   0   1  17     3471.20     3216.29    121.39 o
  -1   2  17     5550.53     5365.32    197.25 o
   0   2  17     4793.72     4653.98    160.52 o
  -2   3  17     2263.08     2304.37     84.07 o
  -1   3  17     2254.50     2174.97     74.69 o
   0   3  17      475.48      473.60     40.95 o
  -3   4  17     5585.50     5573.14    167.58 o
  -2   4  17     7565.18     7322.08    232.75 o
  -1   4  17     5759.69     5578.99    172.23 o
   0   4  17      633.93      627.84     35.41 o
  -4   5  17     2774.65     2875.92    110.59 o
  -3   5  17     3223.51     3198.31    103.65 o
  -2   5  17     3036.39     3119.35    108.38 o
  -1   5  17     2928.45     3019.99    109.69 o
   0   5  17       45.78       36.65     25.38 o
  -5   6  17      235.89      179.96     33.16 o
  -4   6  17     3180.28     3052.44    107.15 o
  -3   6  17     7583.02     7248.22    222.57 o
  -2   6  17     3250.46     3098.44    109.74 o
  -1   6  17      235.44      263.54     34.32 o
   0   6  17      835.08      847.04     55.73 o
  -6   7  17     2039.82     2163.65    116.49 o
  -5   7  17      864.13      813.77     47.54 o
  -4   7  17     3225.94     3307.09    119.37 o
  -3   7  17     3146.82     3415.65    112.09 o
  -2   7  17      787.58      801.57     46.56 o
  -1   7  17     2078.23     1880.96     89.48 o
   0   7  17     1667.31     1655.91     82.53 o
  -7   8  17      389.60      415.47     49.38 o
  -6   8  17      589.24      636.66     51.41 o
  -5   8  17      351.87      363.37     41.62 o
  -4   8  17      208.29      156.03     38.19 o
  -3   8  17      294.05      234.01     34.47 o
  -2   8  17      450.21      470.56     45.99 o
  -1   8  17      178.37      100.73     42.12 o
   0   8  17        3.93       15.35     43.89 o
  -8   9  17     2136.07     2144.96    112.07 o
  -7   9  17     1153.59     1160.46     67.77 o
  -6   9  17      344.18      299.46     46.89 o
  -5   9  17      996.24     1017.68     63.03 o
  -4   9  17     1106.85     1136.85     60.08 o
  -3   9  17      332.61      372.91     51.66 o
  -2   9  17     1098.55     1027.81     64.40 o
  -1   9  17     2057.37     2229.34    104.27 o
   0   9  17     2557.87     2475.14    116.17 o
  -9  10  17      440.73      441.96     85.50 o
  -8  10  17        0.05       24.34     54.08 o
  -7  10  17      632.67      734.24     66.92 o
  -6  10  17     1358.33     1479.98     78.19 o
  -5  10  17        0.97       52.95     44.90 o
  -4  10  17     1526.30     1312.26     70.59 o
  -3  10  17      660.66      796.54     82.49 o
  -2  10  17        1.64        7.50     48.31 o
  -1  10  17      447.39      394.93     61.77 o
   0  10  17      152.28      143.01     68.22 o
 -10  11  17      614.00      520.43     86.30 o
  -9  11  17      580.44      679.92     73.55 o
  -8  11  17      317.76      297.81     63.57 o
  -7  11  17      123.20      104.23     54.34 o
  -6  11  17      854.28      946.29     63.38 o
  -5  11  17      738.13      666.19     91.38 o
  -4  11  17      149.26      127.52     59.21 o
  -3  11  17      334.78      348.57     63.58 o
  -2  11  17      569.55      638.79     73.18 o
  -1  11  17      559.59      460.09     78.95 o
  -9  12  17     1219.71     1264.94    101.88 o
  -8  12  17      119.71       82.65     74.69 o
  -7  12  17      238.84      287.97     67.78 o
  -6  12  17      374.93      434.47     65.64 o
  -5  12  17      207.40      163.16     66.43 o
  -4  12  17       71.79       -2.48     60.67 o
  -3  12  17     1220.74     1268.32     85.82 o
   0   0  18   116254.73   119313.20  10338.12 o
   0   1  18     8352.33     9141.43    329.70 o
  -1   2  18      564.13      560.24     34.67 o
   0   2  18      357.29      267.29     25.07 o
  -2   3  18     5299.38     5634.28    191.87 o
  -1   3  18     5612.56     5559.38    178.23 o
   0   3  18     8537.83     8031.42    254.71 o
  -3   4  18       72.40       42.36     21.37 o
  -2   4  18     1273.84     1216.82     52.33 o
  -1   4  18       54.96       88.40     23.29 o
   0   4  18     3982.06     3864.77    130.38 o
  -4   5  18      269.41      187.74     32.07 o
  -3   5  18     7780.63     7681.66    248.23 o
  -2   5  18     8589.77     8292.53    280.03 o
  -1   5  18      282.68      309.63     37.53 o
   0   5  18     6197.57     5954.71    208.98 o
  -5   6  18     2620.72     2662.37    106.76 o
  -4   6  18     2617.16     2639.58     96.91 o
  -3   6  18    11687.69    11550.02    349.26 o
  -2   6  18     2613.38     2721.54    103.23 o
  -1   6  18     2959.09     2971.74    110.59 o
   0   6  18     1473.73     1583.38     78.46 o
  -6   7  18      401.91      379.92     41.73 o
  -5   7  18     1219.28     1182.27     59.94 o
  -4   7  18      444.25      410.85     38.83 o
  -3   7  18      564.45      555.41     43.19 o
  -2   7  18      971.23      968.84     67.01 o
  -1   7  18      416.94      352.01     44.81 o
   0   7  18     2970.06     3108.94    145.65 o
  -7   8  18     3947.94     3788.07    148.45 o
  -6   8  18      686.81      745.70     53.99 o
  -5   8  18     1110.00     1087.19     70.61 o
  -4   8  18      136.31      159.66     36.17 o
  -3   8  18     1445.84     1320.37     57.36 o
  -2   8  18      805.87      797.26     54.35 o
  -1   8  18     3232.73     2953.39    134.07 o
   0   8  18     1953.49     1774.25     91.12 o
  -8   9  18       10.83       75.26     51.31 o
  -7   9  18       91.76       75.40     50.55 o
  -6   9  18      455.81      417.41     49.66 o
  -5   9  18     1105.28     1261.87     66.40 o
  -4   9  18     1166.95     1028.35     91.55 o
  -3   9  18      532.61      635.43     69.87 o
  -2   9  18       60.95        6.91     46.37 o
  -1   9  18       14.42       41.15     49.30 o
   0   9  18       49.49       76.61     54.61 o
  -9  10  18      262.95      221.71     62.23 o
  -8  10  18      907.92      913.25     74.67 o
  -7  10  18      696.38      626.08     60.80 o
  -6  10  18      259.07      309.37     52.14 o
  -5  10  18     2138.46     2327.88    102.47 o
  -4  10  18      343.81      304.26     54.04 o
  -3  10  18      611.45      695.36     61.88 o
  -2  10  18      777.29      851.84     65.06 o
  -1  10  18      357.00      260.78     60.82 o
   0  10  18      101.34       71.38     62.57 o
 -10  11  18       73.50      154.08     75.26 o
  -9  11  18       37.10       76.55     65.18 o
  -8  11  18      486.31      459.45     76.75 o
  -7  11  18      310.69      195.81     57.96 o
  -6  11  18      539.03      591.74     58.18 o
  -5  11  18      536.02      517.04     61.83 o
  -4  11  18      255.09      270.43     63.10 o
  -3  11  18      433.80      453.07     69.67 o
  -2  11  18       35.64      -12.66     67.86 o
  -1  11  18       91.69      137.64     67.11 o
  -8  12  18      632.74      658.51     84.45 o
  -7  12  18      814.00      719.81     78.20 o
  -6  12  18      129.17       57.83     59.84 o
  -5  12  18      745.70      696.78     77.63 o
  -4  12  18      582.94      464.90     66.91 o
   0   1  19    18830.15    19398.36    692.06 o
  -1   2  19     4155.89     3859.96    145.23 o
   0   2  19     1515.38     1526.96     72.27 o
  -2   3  19      972.02     1004.50     45.97 o
  -1   3  19      990.29     1024.38     54.48 o
   0   3  19       17.52      -21.04     21.04 o
  -3   4  19     3997.14     3817.98    126.14 o
  -2   4  19     2940.31     2855.22    103.93 o
  -1   4  19     3985.22     4005.21    141.32 o
   0   4  19      341.51      323.40     30.35 o
  -4   5  19     3339.51     3394.64    166.50 o
  -3   5  19     2485.52     2415.65     92.83 o
  -2   5  19     2146.24     2369.09     91.79 o
  -1   5  19     3197.47     3150.70    119.41 o
   0   5  19       27.89       12.25     29.95 o
  -5   6  19       96.48       92.45     34.43 o
  -4   6  19     2196.73     2279.02     96.54 o
  -3   6  19      805.28      774.95     41.54 o
  -2   6  19     2282.36     2434.13    113.48 o
  -1   6  19       88.36      100.92     33.16 o
   0   6  19     5210.53     5447.48    211.88 o
  -6   7  19     1977.08     1910.05     93.80 o
  -5   7  19      754.00      688.13     48.78 o
  -4   7  19     2063.34     2068.54     90.23 o
  -3   7  19     2048.48     2148.76     78.67 o
  -2   7  19      693.86      614.86     52.62 o
  -1   7  19     2215.96     2314.68    101.53 o
   0   7  19     1262.29     1247.08     77.18 o
  -7   8  19     1522.25     1448.93     83.66 o
  -6   8  19      196.57      149.72     41.52 o
  -5   8  19      834.44      871.84     58.62 o
  -4   8  19        3.71        8.45     34.60 o
  -3   8  19      995.52     1037.43     55.37 o
  -2   8  19      275.26      224.95     69.42 o
  -1   8  19     1558.44     1478.24     93.32 o
   0   8  19       24.99       13.05     47.37 o
  -8   9  19      136.14      173.65     54.47 o
  -7   9  19      202.76      196.53     53.39 o
  -6   9  19      395.27      512.16     51.87 o
  -5   9  19      590.54      627.30     55.11 o
  -4   9  19      744.89      729.96     71.36 o
  -3   9  19      463.36      518.82     54.67 o
  -2   9  19      226.40      191.91     50.14 o
  -1   9  19       80.39       95.77     51.84 o
   0   9  19      427.22      483.73     77.54 o
  -9  10  19      127.31      147.07     62.12 o
  -8  10  19      360.46      285.32     65.12 o
  -7  10  19     1006.63     1164.40     91.21 o
  -6  10  19     1260.85     1175.86    109.78 o
  -5  10  19       35.51        3.36     48.08 o
  -4  10  19     1233.89     1182.83    121.09 o
  -3  10  19     1056.17     1047.67     79.24 o
  -2  10  19      380.83      406.28     56.29 o
  -1  10  19      124.64      147.09     58.77 o
   0  10  19      101.85      131.62     65.31 o
  -9  11  19      627.25      659.22     78.11 o
  -8  11  19      159.26      211.11     76.20 o
  -7  11  19      241.97      287.27     57.97 o
  -6  11  19      510.49      480.91     79.70 o
  -5  11  19      531.23      526.97     75.32 o
  -4  11  19      251.64      213.28     57.76 o
  -3  11  19      193.25      228.32     65.81 o
  -2  11  19      563.79      463.03     81.67 o
  -7  12  19       98.03      -14.07     65.58 o
  -6  12  19      404.35      589.61    107.58 o
  -5  12  19      143.16      151.33     65.96 o
   0   1  20     5795.78     6071.89    222.69 o
  -1   2  20     8185.92     8080.99    292.95 o
   0   2  20      128.84      129.65     26.49 o
  -2   3  20      105.63       56.73     24.37 o
  -1   3  20      267.05      334.10     27.42 o
   0   3  20     5043.74     5277.29    171.16 o
  -3   4  20     4769.08     4767.32    156.12 o
  -2   4  20     2197.01     2231.82     91.92 o
  -1   4  20     4761.58     5082.43    191.54 o
   0   4  20     2045.57     2183.89     97.63 o
  -4   5  20     2813.67     2853.90    108.16 o
  -3   5  20      676.07      709.33     55.58 o
  -2   5  20      689.48      787.36     82.20 o
  -1   5  20     2748.40     2854.51    139.09 o
   0   5  20      395.51      420.12     43.19 o
  -5   6  20     3292.48     3264.86    127.92 o
  -4   6  20     1945.88     1785.90     80.74 o
  -3   6  20       23.34       34.65     30.36 o
  -2   6  20     2291.82     2489.36     99.41 o
  -1   6  20     3510.04     3616.55    142.90 o
   0   6  20     1207.16     1178.13     69.21 o
  -6   7  20      774.37      799.06     61.65 o
  -5   7  20     1686.40     1770.15     81.32 o
  -4   7  20      606.68      603.46     43.94 o
  -3   7  20      647.84      694.02     61.65 o
  -2   7  20     1925.29     1912.23    118.42 o
  -1   7  20     1086.23      983.33     77.25 o
   0   7  20     1422.87     1280.36     97.33 o
  -7   8  20      108.13      135.35     49.01 o
  -6   8  20     3020.29     3219.51    121.74 o
  -5   8  20      608.23      581.82     60.95 o
  -4   8  20     2617.18     2398.62     96.36 o
  -3   8  20      766.38      822.74     51.59 o
  -2   8  20     2756.94     2431.56    115.66 o
  -1   8  20      154.85      106.58     46.95 o
   0   8  20      554.02      539.13     87.69 o
  -8   9  20     1254.75     1300.02     84.32 o
  -7   9  20      869.32      912.79     69.73 o
  -6   9  20     2816.24     2937.71    118.55 o
  -5   9  20      297.36      250.98     48.07 o
  -4   9  20      283.74      261.14     45.06 o
  -3   9  20     2770.16     2836.72    121.70 o
  -2   9  20      846.92      891.73     68.02 o
  -1   9  20     1188.35     1288.73     81.22 o
   0   9  20       57.38       60.36     56.59 o
  -9  10  20     1683.31     1689.92    101.92 o
  -8  10  20      730.15      800.10     75.51 o
  -7  10  20      187.08      170.14     58.47 o
  -6  10  20      368.30      400.45     55.40 o
  -5  10  20      276.44      275.84     52.87 o
  -4  10  20      346.78      371.86     60.66 o
  -3  10  20      150.19      113.90     54.92 o
  -2  10  20      799.25      883.54     84.30 o
  -1  10  20     1788.46     1756.43     99.40 o
   0  10  20      248.86      143.06     66.05 o
  -9  11  20      541.09      462.34     74.46 o
  -8  11  20      806.70      832.22     95.38 o
  -7  11  20      626.24      646.78     71.75 o
  -6  11  20      827.29      909.12     70.45 o
  -5  11  20      716.20      645.54     86.02 o
  -4  11  20      625.04      690.59     69.08 o
  -3  11  20      902.98      893.64    122.35 o
  -2  11  20      620.58      657.95     84.86 o
   0   1  21       67.36      113.23     44.26 o
  -1   2  21      965.80     1012.99     62.37 o
   0   2  21     4666.52     4447.32    166.37 o
  -2   3  21     2725.49     2805.63    101.85 o
  -1   3  21     2355.26     2351.42     82.82 o
   0   3  21     1007.86      971.41     45.93 o
  -3   4  21      588.12      590.51     39.38 o
  -2   4  21      789.59      870.12     67.07 o
  -1   4  21      466.31      561.43     71.27 o
   0   4  21      880.61      952.13     50.29 o
  -4   5  21     1737.49     1775.90     82.35 o
  -3   5  21      313.58      416.04     38.74 o
  -2   5  21      320.22      322.27     45.69 o
  -1   5  21     1669.66     1596.39     77.13 o
   0   5  21     6475.67     6558.92    249.85 o
  -5   6  21      648.48      647.59     52.77 o
  -4   6  21      994.99     1054.25     62.64 o
  -3   6  21      112.50      116.10     42.37 o
  -2   6  21      996.36     1030.72     56.98 o
  -1   6  21      604.62      575.38     49.75 o
   0   6  21      299.07      320.89     45.21 o
  -6   7  21      567.41      577.89     53.87 o
  -5   7  21     2118.50     2212.75     94.61 o
  -4   7  21     1061.67     1080.74     59.44 o
  -3   7  21     1012.45      984.88     61.50 o
  -2   7  21     2400.07     2355.33    104.60 o
  -1   7  21      651.91      650.31     56.03 o
   0   7  21       99.79       41.77     44.88 o
  -7   8  21      475.80      444.99     56.96 o
  -6   8  21     2627.98     2789.92    122.82 o
  -5   8  21     1339.72     1348.81     84.38 o
  -4   8  21      248.62      246.57     42.90 o
  -3   8  21     1503.99     1724.17     87.64 o
  -2   8  21     2850.43     2826.84    125.69 o
  -1   8  21      481.75      447.71     54.88 o
   0   8  21       18.18      -16.58     48.40 o
  -8   9  21      382.81      421.09     62.12 o
  -7   9  21      606.22      675.03     64.85 o
  -6   9  21      606.80      779.53     60.77 o
  -5   9  21      158.75      112.56     47.26 o
  -4   9  21      109.84       84.78     43.68 o
  -3   9  21      611.31      640.35     64.11 o
  -2   9  21      468.76      427.61     59.25 o
  -1   9  21      356.09      289.22     58.39 o
   0   9  21      587.00      617.00     84.35 o
  -9  10  21      533.62      582.00     78.12 o
  -8  10  21     1626.09     1590.81    132.82 o
  -7  10  21     2051.94     2094.49    110.76 o
  -6  10  21      390.36      407.64     58.87 o
  -5  10  21      230.23      190.24     51.83 o
  -4  10  21      445.93      397.92     60.03 o
  -3  10  21     1997.51     2074.46    139.41 o
  -2  10  21     1550.49     1640.55    122.72 o
  -1  10  21      511.60      527.61     70.20 o
   0  10  21     1712.89     1807.19    156.45 o
  -9  11  21       85.82       23.43     68.07 o
  -8  11  21     2242.79     2195.05    119.89 o
  -7  11  21       66.36       84.71     63.92 o
  -6  11  21       29.20       12.70     57.15 o
  -5  11  21       18.09       50.33     65.04 o
  -4  11  21       57.71      127.97     65.45 o
  -3  11  21     2156.64     1925.95    109.30 o
  -2  11  21       65.45       50.23     71.12 o
   0   1  22      590.26      660.04     41.30 o
  -1   2  22     1575.44     1505.31     66.81 o
   0   2  22       26.61       26.60     27.46 o
  -2   3  22     3385.67     3549.37    127.37 o
  -1   3  22     3278.72     3377.91    114.59 o
   0   3  22       84.49       58.97     25.74 o
  -3   4  22     1379.16     1576.94     72.37 o
  -2   4  22        9.98      -18.97     29.81 o
  -1   4  22     1309.58     1248.59     63.43 o
   0   4  22     1419.68     1523.03     74.20 o
  -4   5  22     1333.24     1408.81     71.34 o
  -3   5  22       58.26      -15.25     37.67 o
  -2   5  22       51.23       84.47     34.25 o
  -1   5  22     1386.87     1534.02     75.56 o
   0   5  22      441.75      467.09     77.40 o
  -5   6  22     1051.61     1089.02     65.66 o
  -4   6  22     2629.28     2571.63    103.78 o
  -3   6  22     4580.91     4390.05    188.61 o
  -2   6  22     2585.77     2708.01    106.36 o
  -1   6  22      988.80      982.14     63.03 o
   0   6  22      672.29      663.00     55.10 o
  -6   7  22      135.41       92.26     46.92 o
  -5   7  22      316.48      360.61     44.21 o
  -4   7  22     2450.71     2506.12    102.05 o
  -3   7  22     2512.79     2527.74    104.49 o
  -2   7  22      389.24      412.72     58.20 o
  -1   7  22      204.85      167.80     45.78 o
   0   7  22      519.41      680.87     66.57 o
  -7   8  22      385.56      317.67     56.17 o
  -6   8  22     1074.24     1058.81     69.68 o
  -5   8  22     1240.21     1376.57     91.85 o
  -4   8  22      925.79     1039.34     65.38 o
  -3   8  22     1383.34     1268.03     76.92 o
  -2   8  22      886.77      739.47     62.58 o
  -1   8  22      335.98      354.86     55.76 o
   0   8  22       19.25       33.94     51.57 o
  -8   9  22      563.33      569.57     67.48 o
  -7   9  22      649.24      636.03     65.77 o
  -6   9  22     1145.42     1191.28     77.78 o
  -5   9  22      266.70      209.10     56.01 o
  -4   9  22      193.54      192.05     58.16 o
  -3   9  22     1030.04     1099.58     78.12 o
  -2   9  22      489.48      486.93     69.71 o
  -1   9  22      550.12      527.42     67.30 o
   0   9  22      431.51      532.97     68.49 o
  -9  10  22     1159.34     1213.82     88.40 o
  -8  10  22      409.95      292.50     67.91 o
  -7  10  22      308.21      258.52     63.79 o
  -6  10  22     1067.72      962.60     71.89 o
  -5  10  22        0.25      -40.74     51.61 o
  -4  10  22     1000.11      981.03     73.29 o
  -3  10  22      272.47      196.75     61.85 o
  -2  10  22      426.64      543.80     73.49 o
  -1  10  22     1172.24     1209.59     89.02 o
   0  10  22       77.96      103.26     67.57 o
  -8  11  22      151.78      118.35     67.04 o
  -7  11  22     1006.15     1105.31     86.08 o
  -6  11  22      508.03      539.29     67.16 o
  -5  11  22      464.63      323.76     69.89 o
  -4  11  22      952.75      964.91     82.69 o
  -3  11  22      189.07      252.79     66.78 o
   0   1  23     2736.16     2689.59    108.04 o
  -1   2  23        6.41       20.18     27.97 o
   0   2  23      173.51      186.35     32.07 o
  -2   3  23     1347.71     1383.43     60.56 o
  -1   3  23     1367.71     1330.41     55.18 o
   0   3  23       43.89       15.28     26.60 o
  -3   4  23     1201.65     1270.98    107.86 o
  -2   4  23     1537.23     1443.77     69.71 o
  -1   4  23     1080.50     1180.65     62.57 o
   0   4  23       73.97       84.71     39.49 o
  -4   5  23     3812.00     4124.87    163.24 o
  -3   5  23      393.55      452.78     52.53 o
  -2   5  23      301.62      456.09     70.46 o
  -1   5  23     3820.80     4236.85    199.84 o
   0   5  23        6.12       -9.47     45.43 o
  -5   6  23      128.80       92.73     43.07 o
  -4   6  23     1898.06     1956.88     90.38 o
  -3   6  23     2099.03     2224.19    108.67 o
  -2   6  23     1931.27     2043.28     93.56 o
  -1   6  23      115.10      134.40     43.27 o
   0   6  23       75.91       95.43     44.21 o
  -6   7  23      875.64      851.65     65.17 o
  -5   7  23      184.25      128.36     42.69 o
  -4   7  23      488.20      504.17     50.78 o
  -3   7  23      617.11      561.66     53.47 o
  -2   7  23      160.27      188.54     49.36 o
  -1   7  23      770.51      789.70     86.30 o
   0   7  23      654.58      621.91     86.56 o
  -7   8  23     1135.68     1176.15     81.97 o
  -6   8  23       30.67      -49.93     49.93 o
  -5   8  23      857.06      769.42     59.14 o
  -4   8  23      251.52      248.14     44.81 o
  -3   8  23      799.49      918.53     69.25 o
  -2   8  23       50.80      108.88     54.81 o
  -1   8  23     1184.52     1360.44     82.30 o
   0   8  23     1773.13     1806.23     99.74 o
  -8   9  23     1154.56     1037.07    164.03 o
  -7   9  23     1133.78     1025.03     76.54 o
  -6   9  23      197.50      107.33     55.59 o
  -5   9  23     1295.80     1473.54     88.19 o
  -4   9  23     1342.43     1261.88     84.78 o
  -3   9  23      241.89      240.34     56.00 o
  -2   9  23      948.15      946.62    103.52 o
  -1   9  23      919.58      914.45     88.96 o
   0   9  23      275.17      367.38     66.49 o
  -9  10  23       55.40       96.93     66.48 o
  -8  10  23      187.32      208.58     85.29 o
  -7  10  23      336.74      352.24     65.91 o
  -6  10  23      699.70      824.86     75.31 o
  -5  10  23       60.99       58.43     60.73 o
  -4  10  23      587.92      595.67     78.06 o
  -3  10  23      314.49      346.14     67.43 o
  -2  10  23      176.35      175.70     82.45 o
  -1  10  23       43.09       64.43     64.55 o
  -7  11  23      597.15      759.68    125.21 o
  -6  11  23      818.75      855.43     74.35 o
  -5  11  23      742.25      741.76     81.54 o
  -4  11  23      555.31      474.86     79.74 o
   0   0  24    17292.07    17925.12   1574.82 o
   0   1  24      927.16     1014.72     53.55 o
  -1   2  24      635.27      614.60     43.05 o
   0   2  24      931.85      947.93     52.39 o
  -2   3  24      660.82      698.65     42.31 o
  -1   3  24      832.32      747.68     44.65 o
   0   3  24      555.39      635.32     54.30 o
  -3   4  24      107.23      160.84     48.86 o
  -2   4  24      372.84      306.31     47.41 o
  -1   4  24      113.35       72.76     36.25 o
   0   4  24      686.94      683.92     83.76 o
  -4   5  24       35.88       11.10     36.78 o
  -3   5  24     2293.39     2323.56    113.42 o
  -2   5  24     2921.76     3101.98    126.91 o
  -1   5  24       38.47       63.08     36.49 o
   0   5  24     1870.37     1915.76    100.33 o
  -5   6  24      521.83      562.20     70.63 o
  -4   6  24      475.88      497.31     49.21 o
  -3   6  24     3294.54     3115.82    142.55 o
  -2   6  24      534.04      414.65     49.44 o
  -1   6  24      645.92      534.68     56.99 o
   0   6  24       45.25       31.80     44.65 o
  -6   7  24      746.85      824.32     81.00 o
  -5   7  24     1052.34     1043.74     77.50 o
  -4   7  24      287.66      304.21     49.25 o
  -3   7  24      359.10      315.30     48.83 o
  -2   7  24      880.02      914.11     73.41 o
  -1   7  24      787.90      918.34     73.79 o
   0   7  24     5589.44     5627.74    223.68 o
  -7   8  24     1399.39     1301.21     82.94 o
  -6   8  24      941.26      965.26     71.31 o
  -5   8  24      245.89      299.01     51.90 o
  -4   8  24        6.75      -13.73     47.04 o
  -3   8  24      394.14      413.26     56.59 o
  -2   8  24      823.85      849.34     98.06 o
  -1   8  24     1144.59     1116.12    121.61 o
   0   8  24     1391.12     1375.48     88.27 o
  -8   9  24      231.09      215.11     64.33 o
  -7   9  24      204.76      247.11     74.48 o
  -6   9  24      744.88      850.29     85.88 o
  -5   9  24      305.46      248.17     54.44 o
  -4   9  24      408.40      365.66     61.38 o
  -3   9  24      702.88      764.60     72.56 o
  -2   9  24      217.63      288.72     67.50 o
  -1   9  24      280.74      241.22     61.37 o
   0   9  24        4.21        0.90     62.19 o
  -9  10  24      127.04      110.30     66.50 o
  -8  10  24      351.38      406.70     70.24 o
  -7  10  24      619.14      624.78     74.30 o
  -6  10  24      248.83      163.10     62.56 o
  -5  10  24     2562.60     2720.04    133.11 o
  -4  10  24      341.14      372.92     75.61 o
  -3  10  24      749.51      752.69     74.29 o
  -2  10  24      350.78      441.07     69.68 o
  -1  10  24      140.93      169.54     71.70 o
  -6  11  24      370.27      330.45     78.29 o
  -5  11  24      345.08      327.62     72.12 o
   0   1  25     3321.49     3122.35    123.71 o
  -1   2  25     2343.94     2295.33     96.73 o
   0   2  25     2279.74     2140.19    121.42 o
  -2   3  25       20.73       19.85     30.10 o
  -1   3  25       35.13       19.46     33.60 o
   0   3  25      489.48      560.10     42.43 o
  -3   4  25     2369.79     2501.06    137.66 o
  -2   4  25     3989.65     3994.12    157.01 o
  -1   4  25     2493.60     2410.78    104.27 o
   0   4  25      248.97      284.51     55.69 o
  -4   5  25      574.59      485.64     52.50 o
  -3   5  25     3330.75     3143.35    141.28 o
  -2   5  25     3207.66     3121.40    140.74 o
  -1   5  25      466.74      560.99     73.34 o
   0   5  25       14.57      -21.82     44.04 o
  -5   6  25      128.80       66.10     50.46 o
  -4   6  25      648.96      747.96     83.18 o
  -3   6  25      589.63      650.67     60.51 o
  -2   6  25      513.40      473.30     49.43 o
  -1   6  25      133.97      254.28     52.55 o
   0   6  25      560.94      612.09     58.01 o
  -6   7  25      153.17      132.24     52.74 o
  -5   7  25      289.11      171.86     52.33 o
  -4   7  25       52.20       28.50     45.84 o
  -3   7  25       60.38       43.91     49.48 o
  -2   7  25      251.68      220.42     88.30 o
  -1   7  25      143.60      196.54     52.43 o
   0   7  25      444.87      402.34     60.01 o
  -7   8  25      927.78     1034.77     97.81 o
  -6   8  25      753.83      710.15     77.33 o
  -5   8  25      366.51      310.98     59.60 o
  -4   8  25        8.05        0.64     48.34 o
  -3   8  25      432.76      374.56     58.17 o
  -2   8  25      679.57      757.92     75.54 o
  -1   8  25      736.25      802.66     71.12 o
   0   8  25       12.13       21.28     58.08 o
  -8   9  25      678.47      720.49     75.08 o
  -7   9  25     1740.22     1745.85     99.73 o
  -6   9  25      176.46      172.58     62.76 o
  -5   9  25     1021.12     1017.30     70.99 o
  -4   9  25     1095.22     1358.25     95.86 o
  -3   9  25      180.45      213.91     60.97 o
  -2   9  25     1681.25     1597.14    107.14 o
  -1   9  25      794.48      832.88     83.80 o
   0   9  25     1881.57     1668.87    103.46 o
  -8  10  25      868.99      831.13     82.09 o
  -7  10  25      116.33      133.83     64.86 o
  -6  10  25      303.23      296.85     68.08 o
  -5  10  25       64.98       56.71     68.92 o
  -4  10  25      430.88      493.08     78.22 o
  -3  10  25      135.97      113.22     67.18 o
  -2  10  25      930.01      975.71     82.45 o
   0   1  26      441.14      445.63     44.65 o
  -1   2  26      484.00      562.44     43.51 o
   0   2  26      934.97     1048.21     57.22 o
  -2   3  26     1284.37     1301.20     60.58 o
  -1   3  26     1163.95     1306.13     80.42 o
   0   3  26      367.68      374.20     46.24 o
  -3   4  26      452.63      443.24     49.05 o
  -2   4  26      821.88      866.93     55.39 o
  -1   4  26      599.71      612.80     55.21 o
   0   4  26      334.74      328.16     48.81 o
  -4   5  26     1381.79     1689.97    130.05 o
  -3   5  26       37.13       53.33     42.48 o
  -2   5  26       35.75       14.18     39.10 o
  -1   5  26     1608.05     1833.52    109.29 o
   0   5  26        0.12       -4.01     43.99 o
  -5   6  26     1965.44     2041.98    120.23 o
  -4   6  26      783.40      893.85     69.65 o
  -3   6  26       33.56      -46.68     46.68 o
  -2   6  26      846.50      722.74     75.81 o
  -1   6  26     1702.65     1657.15    134.04 o
   0   6  26       20.77      -45.15     52.97 o
  -6   7  26     1069.07      918.40     77.23 o
  -5   7  26      721.34      653.13     66.38 o
  -4   7  26     1562.07     1580.81     85.91 o
  -3   7  26     1499.97     1524.81     98.05 o
  -2   7  26      881.84      782.08     83.13 o
  -1   7  26     1057.88     1067.43     81.27 o
   0   7  26      105.08       23.63     54.57 o
  -7   8  26      613.24      616.65     68.47 o
  -6   8  26      972.73     1031.25     78.40 o
  -5   8  26      318.99      236.60     78.20 o
  -4   8  26      936.21      957.59    100.22 o
  -3   8  26      419.38      342.91     67.50 o
  -2   8  26      895.17     1011.16     84.43 o
  -1   8  26      621.34      689.99     68.39 o
   0   8  26      399.95      273.67     64.84 o
  -8   9  26      105.89      178.44     66.07 o
  -7   9  26      645.37      597.00     73.57 o
  -6   9  26      705.00      769.79     93.14 o
  -5   9  26      220.94      140.15     63.45 o
  -4   9  26      167.27      187.70     68.35 o
  -3   9  26      735.20      709.82     72.64 o
  -2   9  26      523.73      602.45     80.11 o
  -1   9  26       85.33       52.94     69.60 o
   0   9  26      356.76      438.19     74.65 o
  -8  10  26      459.71      563.84     76.20 o
  -7  10  26      138.13      152.83     68.21 o
  -6  10  26      308.55      269.84     69.34 o
  -5  10  26       49.64       35.13     70.77 o
  -4  10  26      399.98      406.31     78.60 o
  -3  10  26      173.59      183.51     67.92 o
  -2  10  26      394.89      442.22     72.99 o
   0   1  27       47.45       78.95     36.19 o
  -1   2  27     2728.37     2692.67    111.19 o
   0   2  27      721.76      896.55     71.73 o
  -2   3  27      746.28      738.87     80.05 o
  -1   3  27      872.60      936.74    126.41 o
   0   3  27      632.62      643.22     54.55 o
  -3   4  27      610.38      534.30     53.11 o
  -2   4  27      251.10      281.74     41.09 o
  -1   4  27      597.75      575.18     51.37 o
   0   4  27     4584.33     4409.88    191.21 o
  -4   5  27     2320.18     2276.17    116.15 o
  -3   5  27      906.95      965.89     86.42 o
  -2   5  27      897.13      881.15     67.64 o
  -1   5  27     2242.31     2271.51    114.70 o
   0   5  27     6228.42     6104.83    284.87 o
  -5   6  27      111.89      168.56     53.81 o
  -4   6  27      176.87      142.99     49.67 o
  -3   6  27      142.01       42.70     50.19 o
  -2   6  27      180.31       93.94     62.25 o
  -1   6  27      125.98      147.28     54.88 o
   0   6  27       92.28       87.35     52.84 o
  -6   7  27      869.81      855.93     77.20 o
  -5   7  27     2833.41     3001.88    191.77 o
  -4   7  27      806.16      760.50     84.46 o
  -3   7  27      776.29      891.12     74.99 o
  -2   7  27     2814.25     2788.15    173.87 o
  -1   7  27      841.47      768.38     97.78 o
   0   7  27      292.71      349.31     66.26 o
  -7   8  27      517.45      404.87     66.76 o
  -6   8  27     2230.90     2035.60    116.01 o
  -5   8  27     1885.38     1987.04    113.44 o
  -4   8  27       39.19       19.36     60.37 o
  -3   8  27     1923.19     2216.13    122.79 o
  -2   8  27     1955.79     2078.09    135.21 o
  -1   8  27      508.36      614.48     76.23 o
   0   8  27       14.09      -45.72     62.92 o
  -8   9  27      226.01      249.50     69.92 o
  -7   9  27       74.64       53.00     63.18 o
  -6   9  27       22.69       18.58     64.64 o
  -5   9  27      502.33      625.12     75.23 o
  -4   9  27      540.84      535.56     76.97 o
  -3   9  27       16.36        5.32     68.59 o
  -2   9  27      122.07       88.14     69.64 o
  -1   9  27      181.30      179.76     76.57 o
  -7  10  27     1080.36      990.00     84.64 o
  -6  10  27       90.54      159.11     73.48 o
  -5  10  27       97.22      -65.13     81.31 o
  -4  10  27       80.32      136.90     81.01 o
  -3  10  27     1101.41     1165.85     90.77 o
   0   1  28     1032.66     1091.50    109.28 o
  -1   2  28      115.93      209.96     39.47 o
   0   2  28       28.75       26.56     36.39 o
  -2   3  28     1425.13     1452.52     82.72 o
  -1   3  28     1347.86     1496.64     74.32 o
   0   3  28      826.53      890.21     65.76 o
  -3   4  28      973.86     1115.46     81.58 o
  -2   4  28       37.17       -2.44     43.61 o
  -1   4  28      774.69      802.02     57.41 o
   0   4  28     1648.17     2001.34    152.97 o
  -4   5  28      183.78      212.93     51.77 o
  -3   5  28       48.37       10.82     47.04 o
  -2   5  28       54.95      102.59     52.41 o
  -1   5  28      112.09      167.95     51.10 o
   0   5  28      289.14      308.65     54.51 o
  -5   6  28     2106.41     2236.03    152.85 o
  -4   6  28     1303.94     1326.92     85.28 o
  -3   6  28       93.11       91.60     53.07 o
  -2   6  28     1334.94     1198.03     95.73 o
  -1   6  28     1906.43     1862.31    145.15 o
   0   6  28     2812.15     3039.43    146.10 o
  -6   7  28      537.60      467.15     67.21 o
  -5   7  28      336.98      371.55     74.16 o
  -4   7  28      381.60      491.70     64.14 o
  -3   7  28      453.02      441.96     77.48 o
  -2   7  28      356.59      419.50     75.35 o
  -1   7  28      610.78      622.67     84.41 o
   0   7  28      147.48      138.28     65.50 o
  -7   8  28      471.38      535.86     76.51 o
  -6   8  28      847.21      836.27     82.06 o
  -5   8  28      597.46      583.79     87.86 o
  -4   8  28     1542.66     1518.65    101.76 o
  -3   8  28      630.37      568.85    115.51 o
  -2   8  28      773.46      881.99     97.43 o
  -1   8  28      532.50      594.69     89.54 o
   0   8  28      189.84      158.31     67.42 o
  -8   9  28      744.77      742.41     81.84 o
  -7   9  28      497.35      593.60    131.89 o
  -6   9  28     1518.47     1390.58    102.02 o
  -5   9  28      432.63      343.94    104.08 o
  -4   9  28      425.45      409.08     93.47 o
  -3   9  28     1442.75     1645.38    111.16 o
  -2   9  28      450.15      515.07     87.74 o
  -1   9  28      624.79      682.21     86.14 o
  -5  10  28      240.75      218.37     85.59 o
   0   1  29    10432.17     9932.03    363.68 o
  -1   2  29     4949.57     4897.79    187.99 o
   0   2  29      797.05      754.90     53.37 o
  -2   3  29      467.21      502.20     52.53 o
  -1   3  29      331.10      270.34     53.06 o
   0   3  29      181.27      116.73     45.89 o
  -3   4  29      808.00      810.35     93.66 o
  -2   4  29     3632.43     3591.19    161.08 o
  -1   4  29      718.64      752.09     79.16 o
   0   4  29       95.12      187.79     51.69 o
  -4   5  29     1946.53     1951.49    105.64 o
  -3   5  29     1016.08      974.23     80.72 o
  -2   5  29     1263.03     1416.92     87.69 o
  -1   5  29     2188.12     2296.23    189.22 o
   0   5  29       14.95        7.22     52.04 o
  -5   6  29       61.43      111.38     56.66 o
  -4   6  29      470.14      409.45     61.59 o
  -3   6  29      103.34      125.60     56.60 o
  -2   6  29      690.86      713.11     79.60 o
  -1   6  29       67.46       37.99     56.51 o
   0   6  29     1642.26     1664.86    151.52 o
  -6   7  29     1091.92     1163.65    155.15 o
  -5   7  29      321.58      274.60     61.90 o
  -4   7  29       95.01       91.54     57.99 o
  -3   7  29      157.47      232.08     64.53 o
  -2   7  29      369.89      317.93     77.70 o
  -1   7  29     1124.61     1163.62    102.09 o
   0   7  29      239.07      299.76     70.41 o
  -7   8  29      611.38      694.96     80.02 o
  -6   8  29      968.74      936.22     86.24 o
  -5   8  29      109.70       53.22     64.39 o
  -4   8  29      251.35      216.86     73.03 o
  -3   8  29       66.73       17.55     65.16 o
  -2   8  29     1143.88     1176.78    107.28 o
  -1   8  29      671.33      716.72    114.54 o
   0   8  29      370.48      325.67     77.73 o
  -7   9  29      264.08      266.27     74.51 o
  -6   9  29      361.65      440.45     77.53 o
  -5   9  29      651.62      745.27     93.81 o
  -4   9  29      470.07      696.58     86.41 o
  -3   9  29      327.44      239.38     76.34 o
  -2   9  29      385.80      369.76     84.45 o
   0   0  30     1088.72     1229.76    175.75 o
   0   1  30     8042.56     7578.94    281.91 o
  -1   2  30      230.44      286.63     43.38 o
   0   2  30     3011.56     2887.26    132.49 o
  -2   3  30     1164.40      993.07     77.82 o
  -1   3  30     1191.69     1187.51     79.76 o
   0   3  30     1873.82     2011.44    115.21 o
  -3   4  30      491.78      538.40     61.25 o
  -2   4  30      246.97      237.21     52.07 o
  -1   4  30      473.59      478.11     60.00 o
   0   4  30     1084.26     1067.75     77.67 o
  -4   5  30      346.09      485.84     60.66 o
  -3   5  30     4137.85     4286.48    212.52 o
  -2   5  30     4316.57     4198.11    209.36 o
  -1   5  30      358.89      402.49     61.57 o
   0   5  30      396.71      361.21     61.25 o
  -5   6  30      837.76      736.33     78.43 o
  -4   6  30      499.66      565.55    104.80 o
  -3   6  30     2117.40     2097.16    113.80 o
  -2   6  30      480.29      443.39     76.85 o
  -1   6  30      988.94     1048.73     93.48 o
   0   6  30        8.11       55.91     61.17 o
  -6   7  30       71.12       78.20     61.65 o
  -5   7  30      145.18      187.32     62.71 o
  -4   7  30      282.20      270.06     63.47 o
  -3   7  30      367.60      335.75     70.51 o
  -2   7  30      159.10      199.57     77.02 o
  -1   7  30       81.70      130.34     73.58 o
   0   7  30      255.22      221.38     68.33 o
  -7   8  30      433.87      516.92     81.69 o
  -6   8  30      114.79      187.14     69.53 o
  -5   8  30      288.80      222.24     68.09 o
  -4   8  30       23.19      -12.82     74.16 o
  -3   8  30      402.50      412.44     76.22 o
  -2   8  30       66.13      132.22     80.16 o
  -1   8  30      477.34      523.37     88.99 o
   0   8  30     1254.67     1250.00    112.77 o
  -6   9  30      129.94       67.28     70.56 o
  -5   9  30      154.71       -4.78     75.91 o
  -4   9  30      178.73      193.29     86.82 o
  -3   9  30      144.86      121.91     76.88 o
   0   1  31     1235.92     1305.54     71.82 o
  -1   2  31      179.08      223.61     49.00 o
   0   2  31        8.27       -1.69     45.59 o
  -2   3  31      642.47      529.36     64.99 o
  -1   3  31      573.98      623.27     55.18 o
   0   3  31       92.74       73.29     47.51 o
  -3   4  31     2144.22     1924.62    103.82 o
  -2   4  31     2199.93     2100.51    110.22 o
  -1   4  31     2151.03     2169.57    120.18 o
   0   4  31       34.89      -15.60     52.88 o
  -4   5  31      717.43      842.92     74.32 o
  -3   5  31     1193.96     1157.96     94.59 o
  -2   5  31     1309.81     1520.94    108.09 o
  -1   5  31      724.78      605.83     78.46 o
   0   5  31       57.17       59.75     58.15 o
  -5   6  31       53.22      165.53     61.46 o
  -4   6  31     2463.82     2335.04    124.30 o
  -3   6  31     3787.43     3646.55    239.71 o
  -2   6  31     2668.21     2425.87    196.48 o
  -1   6  31       68.29      136.14     73.76 o
   0   6  31      241.07      193.71     65.31 o
  -6   7  31      664.20      559.88     75.71 o
  -5   7  31        9.32       16.47     62.47 o
  -4   7  31      300.03      323.20     76.50 o
  -3   7  31      316.99      413.91     74.89 o
  -2   7  31        5.32       -9.10     88.41 o
  -1   7  31      821.51      808.45     94.19 o
   0   7  31     1607.93     1832.05    115.95 o
  -7   8  31      482.44      440.46     75.69 o
  -6   8  31      604.68      621.06     77.71 o
  -5   8  31        4.60       44.56     67.80 o
  -4   8  31        2.26      -42.13    119.05 o
  -3   8  31        0.32        6.73     71.68 o
  -2   8  31      581.65      595.40     93.22 o
  -1   8  31      595.72      458.61     87.74 o
   0   1  32     2031.68     1956.46     93.09 o
  -1   2  32      339.68      509.20     57.88 o
   0   2  32     1088.34     1143.45     87.99 o
  -2   3  32      223.21      249.81     69.55 o
  -1   3  32      212.66      301.19     48.42 o
   0   3  32     2258.70     2152.04    112.71 o
  -3   4  32     1046.28      834.32     71.16 o
  -2   4  32      219.35      282.79     64.47 o
  -1   4  32     1166.16     1076.91     88.92 o
   0   4  32     2294.15     2566.71    129.42 o
  -4   5  32      381.96      374.84     63.70 o
  -3   5  32      216.83      191.35     58.86 o
  -2   5  32      194.41      151.57    128.85 o
  -1   5  32      425.33      529.80     78.77 o
   0   5  32        0.07       16.47     59.59 o
  -5   6  32     1702.03     1681.00    105.95 o
  -4   6  32      481.96      555.61     74.00 o
  -3   6  32        3.15      -12.65     68.11 o
  -2   6  32      458.74      516.11     82.30 o
  -1   6  32     1789.15     1820.08    125.06 o
   0   6  32      778.17      838.46     82.66 o
  -6   7  32     1201.51     1252.77     97.97 o
  -5   7  32      820.38      765.97     80.97 o
  -4   7  32     1780.31     1708.11    146.65 o
  -3   7  32     1811.50     1833.76    137.09 o
  -2   7  32      979.56      925.42    129.06 o
  -1   7  32     1208.44     1060.36    101.66 o
   0   7  32       44.16       25.24     76.76 o
  -6   8  32      437.24      574.57     77.69 o
  -5   8  32      158.41      161.83     78.58 o
  -4   8  32      557.69      605.09     93.12 o
  -3   8  32      117.85      268.44     78.48 o
  -2   8  32      523.38      416.04     93.15 o
   0   1  33      179.95      203.62     49.04 o
  -1   2  33      383.16      397.66     64.73 o
   0   2  33     3365.19     3115.34    160.84 o
  -2   3  33     1651.97     1447.29     98.54 o
  -1   3  33     1581.22     1762.19    123.94 o
   0   3  33     2733.78     2798.89    135.10 o
  -3   4  33      799.63     1014.08    149.31 o
  -2   4  33      139.37      226.70     64.04 o
  -1   4  33      882.30      878.27    119.62 o
   0   4  33       81.85      106.19     57.42 o
  -4   5  33      390.91      408.28     68.42 o
  -3   5  33       37.08      171.37     58.92 o
  -2   5  33       35.23      -13.30     77.37 o
  -1   5  33      426.50      415.60     76.71 o
   0   5  33     2136.79     2024.94    116.55 o
  -5   6  33      159.35      169.95     66.72 o
  -4   6  33      200.46      181.44     64.30 o
  -3   6  33       28.84       56.63     74.50 o
  -2   6  33      159.37      119.50     75.55 o
  -1   6  33      128.91      151.75     78.78 o
   0   6  33      497.55      514.28    146.81 o
  -6   7  33      220.46      203.42     72.53 o
  -5   7  33     1107.51     1062.34    115.24 o
  -4   7  33      268.39      190.87     81.10 o
  -3   7  33      311.76      266.93     83.52 o
  -2   7  33     1220.83     1426.18    117.54 o
  -1   7  33      190.70      213.34     84.71 o
   0   7  33       16.95       56.78     79.40 o
  -5   8  33     1099.71     1191.86    108.91 o
  -4   8  33       42.30      -79.56     79.56 o
  -3   8  33     1024.33     1111.13    178.76 o
   0   1  34      120.54      176.93     50.59 o
  -1   2  34     3405.74     3522.51    179.59 o
   0   2  34      944.92      950.83    150.98 o
  -2   3  34      650.12      592.53     71.38 o
  -1   3  34      786.59      929.71     85.51 o
   0   3  34      938.67      937.50     85.71 o
  -3   4  34      599.96      723.91     71.20 o
  -2   4  34      218.72      225.75     82.43 o
  -1   4  34      539.98      759.10    123.90 o
   0   4  34     2164.91     2110.86    116.86 o
  -4   5  34      170.57      140.98     65.56 o
  -3   5  34       10.78      -16.91     61.18 o
  -2   5  34       17.08      -38.00     77.19 o
  -1   5  34      272.31      233.47     74.71 o
   0   5  34        0.73      -27.99     64.72 o
  -5   6  34     1148.92     1314.88    116.97 o
  -4   6  34      101.30      129.28     68.00 o
  -3   6  34       31.45       34.52     90.83 o
  -2   6  34       78.61      105.19     80.31 o
  -1   6  34     1241.51     1553.89    119.64 o
   0   6  34      636.09      760.17    139.50 o
  -6   7  34      432.88      510.35     80.95 o
  -5   7  34      635.99      635.09     89.21 o
  -4   7  34      380.14      364.12     88.44 o
  -3   7  34      377.24      470.93     89.53 o
  -2   7  34      632.48      475.23     90.91 o
  -1   7  34      447.70      556.92     91.13 o
   0   1  35      555.09      557.20     72.90 o
  -1   2  35     1404.05     1215.69     92.93 o
   0   2  35      318.53      228.98     65.50 o
  -2   3  35      564.88      550.26     74.67 o
  -1   3  35      538.04      435.88    130.03 o
   0   3  35      196.14      210.26     59.52 o
  -3   4  35      707.52      750.24     76.22 o
  -2   4  35     2053.66     1958.56    146.32 o
  -1   4  35      720.53      863.27    165.41 o
   0   4  35      376.82      410.48     68.11 o
  -4   5  35      375.13      495.20     72.45 o
  -3   5  35     1032.76      973.40     96.26 o
  -2   5  35      923.87      900.32    106.26 o
  -1   5  35      395.39      313.00     77.00 o
   0   5  35        0.35       34.34     76.89 o
  -5   6  35       44.40      156.72     71.00 o
  -4   6  35      901.50      973.71     90.40 o
  -3   6  35     2278.92     2074.66    254.85 o
  -2   6  35      940.93     1089.51    121.49 o
  -1   6  35       44.56       85.21     78.64 o
   0   6  35     1303.78     1346.86    186.47 o
  -4   7  35      504.19      528.18     96.12 o
  -3   7  35      461.97      554.40     91.48 o
   0   0  36      332.23      306.27    130.53 o
   0   1  36     1258.33     1294.69    100.10 o
  -1   2  36       54.19      124.94     62.27 o
   0   2  36      856.81      891.15     85.24 o
  -2   3  36      388.31      289.34     77.96 o
  -1   3  36      391.47      363.36    109.18 o
   0   3  36     1779.70     1775.44    138.63 o
  -3   4  36       44.06       64.71     83.23 o
  -2   4  36     1348.33     1445.10    126.34 o
  -1   4  36       56.35       28.14     78.53 o
   0   4  36      278.90      263.42     79.05 o
  -4   5  36      277.16      340.01     71.04 o
  -3   5  36     2055.82     1996.68    131.69 o
  -2   5  36     2214.93     2037.76    194.11 o
  -1   5  36      261.94      220.44     77.76 o
   0   5  36     1040.68     1202.76    146.63 o
  -5   6  36      814.51      953.77    185.30 o
  -4   6  36      743.49      702.23     96.48 o
  -3   6  36     1432.23     1342.64    117.35 o
  -2   6  36      788.16      722.06    137.85 o
  -1   6  36      760.41      870.40    103.66 o
   0   1  37     2725.82     2079.81    128.71 o
  -1   2  37      635.48      698.27     97.13 o
   0   2  37        7.07       25.61     67.91 o
  -2   3  37       38.51       -8.51     68.48 o
  -1   3  37       43.06      186.13     82.26 o
   0   3  37       30.85       97.76     74.49 o
  -3   4  37      889.59      669.18     88.27 o
  -2   4  37      613.90      556.70     98.39 o
  -1   4  37      966.33     1129.87    144.19 o
   0   4  37       44.33       82.59     75.82 o
  -4   5  37      747.57      759.25     84.25 o
  -3   5  37      396.33      407.24     86.61 o
  -2   5  37      309.11      295.51     92.52 o
  -1   5  37      735.44      789.88    111.05 o
   0   5  37        6.69        3.78     81.63 o
   0   1  38       90.84       88.39     71.92 o
  -1   2  38     1795.13     1691.81    139.40 o
   0   2  38      379.88      364.22     92.49 o
  -2   3  38       84.23       84.93     88.10 o
  -1   3  38       37.23       29.61     95.14 o
   0   3  38      234.61      211.04     81.86 o
  -3   4  38      180.16      273.99     73.70 o
  -2   4  38      168.64      232.50     96.41 o
  -1   4  38      200.15      216.23     90.83 o
   0   4  38       24.74       50.16     77.61 o
  -3   5  38      282.30      285.41    119.04 o
  -2   5  38      289.07      293.08    113.11 o
   0   1  39       21.22       -9.26     97.35 o
  -1   2  39       63.61      -11.63     88.73 o
   0   2  39      588.61      494.05     98.61 o
  -2   3  39      319.40      209.83     96.94 o
  -1   3  39      247.33      261.37     92.49 o
   0   3  39      112.14       13.95    170.06 o
  -2   4  39        9.08       26.49     90.70 o
   0   1  40      793.00      615.38    102.49 o
  -1   2  40     1511.73     1134.04    121.54 o
   0   2  40      306.63      360.19    105.79 o
 
